# Supplementary material for: In vitro CSC-derived cardiomyocytes exhibit the typical microRNA-mRNA blueprint of endogenous cardiomyocytes
Source: Commun Biol. 2021 Sep 30;4:1146. doi: 10.1038/s42003-021-02677-y (PMC8484596; doi:10.1038/s42003-021-02677-y)
Supplement: Supplementary file 5 — Supplementary Data 1 [file 42003_2021_2677_MOESM5_ESM.xls]

## Sheet: Supplementary Data 1
Supplementary Data 1. List of the 176 cardiomyo-genes.
Myo-Gene	CSCs (LOG2)	iCMs (LOG2)	aCMs (LOG2)	GO NAME*
Gas2	2.54977	-0.222306	-0.492365	A
Pmp22	2.02489	0.0969097	-1.49864	A
Oip5	1.66362	0.0956223	-1.95358	A
Chtf18	1.51656	-0.00616867	-1.86505	A
Mtbp	1.414	-0.0803733	-1.8636	A
Mitd1	1.57782	0.0215367	-1.04042	A
Ahr	1.57761	-0.262867	-1.14678	A, C
Chaf1a	1.2339	-0.141557	-1.21888	A
Hjurp	1.14995	-0.103276	-1.29277	A
Erh	0.924309	0.405557	-1.26113	A
Nup155	1.11493	-0.010535	-1.58022	B
Mcm7	0.946987	0.105076	-1.6395	A
Arf6	0.776822	0.185141	-1.6375	A
Bora	0.729302	0.239161	-1.73521	A
Rnf112	1.07746	-0.493011	-1.71199	A
Atp1a3	2.61798	-0.115181	-2.77108	B
Kif20b	2.10688	-0.0542393	-2.73741	A
Cdca2	1.78266	0.209509	-2.65369	A
Prr11	1.83928	0.1631	-2.79355	A
Met	1.74459	0.0354997	-2.89197	B, C
Nuf2	1.80178	0.280568	-2.99136	A
Src	1.77218	0.063546	-3.17926	A
Kntc1	1.55718	-0.119774	-3.15922	A
Zwilch	1.73072	-0.223495	-2.37894	A
Brca1	1.67	-0.202079	-2.66237	A
Hells	1.58874	-0.252937	-2.91194	A
Cdkn3	1.5619	0.746346	-2.40955	A
Rassf2	1.11989	0.0536813	-2.00954	A
Trp53	0.844682	0.1619	-1.99196	A
Ercc6l	0.899126	-0.0713193	-1.96927	A
Kctd11	0.879118	0.159786	-2.20891	A
Rcc2	0.861113	0.0418707	-2.26063	A
Mapk7	0.589658	0.0416617	-1.92519	A
Prkcd	0.618976	-0.0234397	-2.10576	A
Spc25	1.09656	0.347836	-2.35273	A
Fbxo5	0.715019	0.414331	-2.35815	A
Gnai3	0.627886	0.050323	-2.44121	A
Cdc20	1.33721	0.516056	-2.84999	A
Cks1b	1.03858	0.398238	-2.95371	A
Ckap2	0.852297	0.279244	-2.68472	A
Mki67	0.87565	0.376287	-2.82246	A
Chek1	0.692408	0.238547	-2.92616	A
Uhrf1	0.789233	-0.0977843	-2.92898	A
Cks2	0.578989	0.818548	-3.45692	A
Melk	1.94377	0.223605	-3.66907	A
Dbf4	1.41247	0.28106	-3.34902	A
Cdca3	1.43932	0.440038	-3.60753	A
Mis18bp1	1.51368	0.220129	-3.8585	A
Cdc7	1.25198	0.00552333	-3.53405	A
Wnt10b	1.4379	-0.070604	-3.66981	A
Gspt2	1.40738	-0.314162	-4.31782	A
Nek6	0.521994	0.0950383	-3.75414	A
Smpd3	0.0170717	0.224722	-3.96641	A
Dyrk3	0.37182	0.0365783	-4.42533	A
E2f2	-0.319642	0.648775	-4.3934	A
Bex2	0.088613	0.5502	-5.24942	A
Chaf1b	0.29666	0.038799	-5.03941	A
Cdkn2b	1.19061	0.216521	-5.46882	A
Ppm1d	-0.640623	1.01922	-1.01324	A
Trp53inp1	-1.08276	1.01752	-0.80286	A
Notch1	-1.18023	0.478771	-0.798125	C
Tgfbr3	-0.238295	0.0259387	-0.764995	C
Tgfbr2	-0.305557	0.342064	-1.09492	C
Smad1	-0.581737	0.605764	-1.03566	C
Tgfbr1	-0.684283	0.454546	-1.15381	C
Rassf1	-0.76656	0.247676	-1.62776	A
Fgfr2	-1.15709	0.243454	-1.39489	C
Rgs2	-0.440809	0.642169	-1.6361	A
Trnp1	-0.173099	0.581293	-2.08391	A
Kcne2	-0.223162	0.830985	-2.55647	B
Mapk13	-2.11597	2.22639	-1.43497	A
Pard6g	-1.53975	1.05833	-0.917815	A
Rprm	-1.82815	1.3559	-0.885366	A
Map3k8	-2.0188	1.14585	-0.71799	A
Dusp1	-1.88523	0.820639	-1.12722	A
Klhdc8b	-2.11545	0.507839	-0.975985	A
Pim1	-2.63283	1.40069	-0.62613	A
Rab11fip4	-2.64445	1.61651	-1.96036	A
Slfn1	-2.70333	1.53307	-1.84983	A
Fam107a	-2.74619	1.10934	-1.41814	A
Kcne3	-3.39181	1.43359	-1.49271	B
Tnni1	-4.31246	4.92851	-5.54642	B, C
Scn3b	-3.52129	0.268847	-0.037081	B
Kcne4	-4.243	0.429082	-0.384622	B
Cgref1	-4.37986	0.143705	0.912995	A
Vash1	-4.76696	-0.0445237	0.265873	A
Irf6	-4.45356	0.849343	-1.29836	A
Gja5	-5.08982	1.26313	-0.93646	B, C
Cacna1d	-5.27384	0.516239	-1.25825	B
Gnai1	-5.92136	1.43338	-1.10589	A
Wt1	-6.51621	1.35478	-0.97118	C
Gas1	-6.00741	0.658383	-0.609825	A
Myl4	-4.82843	3.3367	-2.0294	B
Bmp10	-4.77068	1.00897	-3.0414	C
Uty	-5.24888	0.0913873	-2.23354	B, C
Ikzf1	-6.25262	1.61449	-3.30691	A
Cdkn2a	1.97078	0.403263	-9.16078	A
Thbs1	0.439204	0.020151	-7.72837	A, C
Stradb	-0.103287	-0.0238893	2.81366	A
Ak1	-0.2773	-0.220983	2.23856	A
Apbb1	-0.323385	-0.630757	2.23026	A
Inca1	-0.140667	-0.556063	1.95893	A
Appl2	-0.61111	-0.1719	1.83697	A
Cacnb2	-0.71906	-0.52911	1.72262	B
Vegfb	-1.08944	-0.077972	3.10001	B, C
Mfn2	-0.876083	-0.311307	2.97497	A
Sgcd	-1.06919	-0.327257	3.04354	B, C
Ank2	-1.2765	-0.0292833	2.68448	B
Tpm1	-1.91774	-0.16049	2.64561	B, C
Rbm38	-1.52122	-0.00270633	1.84064	A
Fgf2	-1.91781	0.0476633	2.05188	C
Kcnh2	-2.06985	-0.447137	1.90609	B
Scn1b	-2.25916	-0.443697	2.15123	B
Kcnq1	-2.35073	-0.416057	2.03328	B
Kif13a	-1.39449	-0.190737	1.48377	A
Gata4	-1.34851	0.00852433	1.26944	C
Ppp1r13l	-1.32632	-0.142443	1.28268	B, C
Mef2a	-1.1597	0.030047	0.42127	C
Srf	-1.5095	0.028776	0.905536	C
Foxn3	-1.71189	-0.119428	0.743424	A
Rassf4	-2.47949	0.0697583	1.15254	A
Tnni2	-2.47945	0.380957	0.751772	B
Klhl21	-2.53399	0.0292417	0.683924	A
Scn2b	-2.45903	-0.0625707	0.287822	B
Tbx2	-3.09458	-0.109121	0.276179	C
Stox1	-3.36416	-0.0236207	1.40232	A
Mef2c	-3.131	-0.065926	1.08445	C
Tbx3	-2.83271	-0.0613533	0.835826	C
Pard3b	-2.97885	-0.29009	0.818881	A
Fgf1	-2.8634	-0.206483	4.45691	C
Usp2	-2.99665	-0.516323	2.32841	A
Cuzd1	-3.15037	-0.766203	2.16421	A
Mapk4	-4.05355	-0.194095	2.64736	A
Fign	-3.68771	-0.941547	2.86563	A
Scn4b	-4.98427	-3.05133	5.35845	B
Cacna1c	-4.98778	-0.477737	2.63998	B, C
Fgf9	-5.32606	-0.272869	2.52378	C
Steap3	-5.51404	-0.152854	2.3237	A
Dmd	-5.87165	-0.38889	3.08545	B
Kcnn2	-6.4904	-0.101207	2.71377	B
Tnnt2	-6.40501	-0.317635	2.27329	B, C
Kcna5	-6.60214	-0.490357	2.16188	B
Kcnd3	-5.07216	-0.141297	1.64002	B
Mtus1	-5.45196	0.001772	1.23225	A
Nkx2-5	-5.8511	-0.108983	1.47109	B, C
Pkp2	-7.06688	-0.010898	1.82688	B, C
Kcnj2	-7.61768	-0.196526	2.31052	B
Kcnj8	-7.73131	0.0782237	2.11017	B, C
Tnnc1	-7.92619	-0.21352	2.08488	B, C
Myocd	-8.19477	-0.37018	2.20535	C
Cables1	-6.53252	0.201377	0.0300575	A
Tbx20	-7.22219	0.0795417	0.729946	C
Tbx5	-8.12125	0.134959	1.01618	C
Myl1	-8.1529	0.505768	0.260445	B
Klhl13	-8.20837	0.154816	0.167147	A
Scn5a	-8.47356	-0.9149	3.42813	B, C
Casq2	-9.42173	-0.225337	3.14007	B
Ttn	-8.83995	-0.736457	3.16844	B, C
Tnni3	-8.98685	-0.52935	2.98394	B, C
Ryr2	-9.19227	-0.65032	3.19796	B, C
Tcap	-9.41632	-1.21939	3.92884	B, C
Myh6	-10.3209	-1.10566	3.42417	B, C
Kcnj5	-9.15636	-0.143409	2.38026	B
Slc8a1	-9.81284	-0.00194433	1.90723	B, C
Cav3	-10.2623	-0.040199	1.17701	B, C
Mlf1	-10.5617	0.032114	0.961394	A
Csrp3	-10.596	-0.164602	2.48412	B, C
Myl2	-10.7982	-0.25428	2.58725	B, C
Mybpc3	-11.098	-0.59066	2.77049	B, C
Myl3	-11.4454	-0.354117	2.57839	B, C
Actc1	-11.7252	0.0437337	2.42797	B, C
Kcne1	-8.59386	1.00269	-0.155604	B
Cxcr4	-8.6846	0.974886	-0.84099	B, C
Hmcn1	-9.49688	0.171092	-1.69634	A
Cdkn1c	-11.1967	0.782268	-1.00398	A
Myh7	-11.7097	0.0842423	0.16609	B, C
(*) GO Name legend: A = cell cycle; B = cardiac processes; C = heart development
