# Supplementary material for: In vitro CSC-derived cardiomyocytes exhibit the typical microRNA-mRNA blueprint of endogenous cardiomyocytes
Source: Commun Biol. 2021 Sep 30;4:1146. doi: 10.1038/s42003-021-02677-y (PMC8484596; doi:10.1038/s42003-021-02677-y)
Supplement: Supplementary file 6 — Supplementary Data 2-4 [file 42003_2021_2677_MOESM6_ESM.xls]

## Sheet: Supplementary Data 2
Supplementary Data 2. List of miRNAs grouped in CLUSTER#1.
Cluster 1
mmu-mir-345-5p	mmu-mir-127-3p	mmu-mir-3470a	mmu-mir-98-5p
mmu-let-7i-3p	mmu-mir-136-3p	mmu-mir-709	mmu-mir-16-5p
mmu-let-7g-3p	mmu-mir-677-5p	mmu-mir-1895	mmu-mir-425-3p
mmu-mir-3068-5p	mmu-mir-223-3p	mmu-mir-23b-3p	mmu-mir-6481
mmu-mir-3102-3p	mmu-mir-181a-5p	mmu-mir-150-5p	mmu-mir-26b-5p
mmu-mir-664-3p	mmu-mir-676-5p	mmu-mir-1a-3p	mmu-mir-152-3p
mmu-mir-1839-5p	mmu-mir-879-5p	mmu-mir-99a-5p	mmu-mir-15a-5p
mmu-mir-1843b-3p	mmu-mir-504-5p	mmu-mir-486b-5p	mmu-mir-32-5p
mmu-mir-181a-2-3p	mmu-mir-330-5p	mmu-mir-133a-5p	mmu-mir-1198-5p
mmu-mir-128-3p	mmu-mir-10b-5p	mmu-mir-133a-3p	mmu-mir-191-3p
mmu-mir-143-5p	mmu-mir-874-3p	mmu-mir-101a-5p	mmu-mir-143-3p
mmu-mir-30c-5p	mmu-mir-340-5p	mmu-mir-378a-3p	mmu-mir-744-3p
mmu-mir-125b-2-3p	mmu-mir-499-5p	mmu-mir-30a-5p	mmu-mir-1195
mmu-mir-203-3p	mmu-mir-181c-5p	mmu-mir-34a-5p	mmu-mir-23a-3p
mmu-mir-194-5p	mmu-mir-148a-3p	mmu-mir-101a-3p	mmu-mir-27b-3p
mmu-mir-181b-5p	mmu-mir-340-3p	mmu-mir-101c	mmu-mir-29a-3p
mmu-mir-6240	mmu-mir-126a-3p	mmu-mir-378a-5p	mmu-mir-3473f
mmu-mir-99a-3p	mmu-mir-126a-5p	mmu-mir-145a-5p	mmu-mir-1954
mmu-mir-132-3p	mmu-mir-148a-5p	mmu-let-7c-1-3p	mmu-mir-219a-1-3p
mmu-mir-212-3p	mmu-mir-490-3p	mmu-mir-8111	mmu-mir-151-5p
mmu-mir-215-5p	mmu-mir-133b-3p	mmu-mir-149-5p	mmu-mir-30d-5p
mmu-mir-1961	mmu-mir-204-5p	mmu-mir-378c	mmu-let-7f-5p
mmu-mir-6538	mmu-mir-208a-5p	mmu-mir-378b	mmu-mir-1843b-5p
mmu-mir-676-3p	mmu-mir-208a-3p	mmu-mir-192-5p	mmu-mir-195a-3p
mmu-mir-335-3p	mmu-mir-1194	mmu-mir-30e-3p	mmu-mir-30c-1-3p
mmu-mir-329-5p	mmu-mir-696	mmu-let-7a-5p	mmu-mir-185-3p
mmu-mir-337-5p	mmu-mir-139-5p	mmu-mir-107-3p	mmu-mir-497a-5p
mmu-mir-335-5p	mmu-mir-5112	mmu-mir-30b-5p	mmu-mir-29c-3p
mmu-mir-379-5p	mmu-mir-187-3p	mmu-mir-338-3p	mmu-mir-328-3p
mmu-mir-434-3p	mmu-mir-190a-5p	mmu-mir-30a-3p	mmu-mir-1843a-5p
mmu-mir-434-5p	mmu-mir-3470b	mmu-mir-30c-2-3p	mmu-mir-22-3p
mmu-mir-136-5p	mmu-mir-5098	mmu-mir-145a-3p	mmu-mir-3057-5p
mmu-mir-142a-5p	mmu-mir-466q	mmu-mir-30e-5p	mmu-mir-29c-5p
mmu-mir-142a-3p	mmu-mir-486b-3p	mmu-mir-26a-5p	mmu-mir-9-5p
mmu-mir-146a-5p	mmu-mir-24-3p	mmu-mir-195a-5p	mmu-let-7d-5p
mmu-mir-22-5p	mmu-mir-185-5p	mmu-let-7f-2-3p	mmu-let-7g-5p

## Sheet: Supplementary Data 3
Supplementary Data 3. List of miRNAs grouped in CLUSTER#2.
Cluster 2
mmu-mir-3082-3p	mmu-mir-221-5p	mmu-mir-29a-5p	mmu-mir-450b-5p	mmu-mir-467a-3p
mmu-mir-361-5p	mmu-mir-3068-3p	mmu-mir-3473d	mmu-mir-15b-5p	mmu-mir-193a-3p
mmu-mir-3535	mmu-let-7c-2-3p	mmu-mir-128-1-5p	mmu-mir-106b-3p	mmu-mir-182-3p
mmu-let-7c-5p	mmu-mir-29b-3p	mmu-let-7b-3p	mmu-mir-27a-5p	mmu-mir-6539
mmu-let-7b-5p	mmu-mir-27a-3p	mmu-mir-671-5p	mmu-mir-15b-3p	mmu-mir-125b-1-3p
mmu-mir-320-3p	mmu-mir-1943-5p	mmu-mir-674-5p	mmu-mir-669c-5p	mmu-mir-31-5p
mmu-mir-3102-5p	mmu-mir-1249-3p	mmu-let-7f-1-3p	mmu-mir-199a-3p	mmu-mir-222-3p
mmu-mir-574-5p	mmu-mir-28a-5p	mmu-mir-425-5p	mmu-mir-467a-5p	mmu-mir-365-2-5p
mmu-mir-26a-2-3p	mmu-mir-26b-3p	mmu-mir-3968	mmu-mir-503-5p	mmu-mir-466c-3p
mmu-mir-16-1-3p	mmu-mir-1949	mmu-mir-3963	mmu-mir-224-5p	mmu-mir-421-3p
mmu-mir-221-3p	mmu-mir-30b-3p	mmu-mir-674-3p	mmu-mir-615-3p	mmu-mir-18a-3p
mmu-mir-152-5p	mmu-mir-328-5p	mmu-mir-151-3p	mmu-mir-21a-5p	mmu-mir-186-5p
mmu-mir-125a-3p	mmu-mir-361-3p	mmu-mir-5099	mmu-mir-466g	mmu-mir-1839-3p
mmu-mir-365-3p	mmu-mir-1947-5p	mmu-mir-484	mmu-mir-34c-5p	mmu-mir-92a-1-5p
mmu-mir-140-5p	mmu-mir-1964-3p	mmu-mir-92b-3p	mmu-mir-344b-3p	mmu-mir-15a-3p
mmu-mir-222-5p	mmu-mir-671-3p	mmu-mir-467d-5p	mmu-mir-21a-3p	mmu-mir-326-3p
mmu-mir-877-3p	mmu-mir-339-3p	mmu-mir-8112	mmu-mir-669a-3p	mmu-mir-193b-3p
mmu-mir-148b-5p	mmu-mir-3061-3p	mmu-mir-125a-5p	mmu-mir-31-3p	mmu-mir-322-3p
mmu-mir-467c-5p	mmu-let-7d-3p	mmu-let-7e-3p	mmu-mir-669a-5p	mmu-mir-320-5p
mmu-mir-183-3p	mmu-mir-98-3p	mmu-mir-350-5p	mmu-mir-467e-5p	mmu-mir-744-5p
mmu-mir-33-5p	mmu-mir-423-5p	mmu-mir-92a-3p	mmu-mir-103-3p	mmu-mir-345-3p
mmu-mir-872-5p	mmu-mir-423-3p	mmu-mir-1306-5p	mmu-mir-344d-3p	mmu-mir-598-3p
mmu-mir-33-3p	mmu-mir-191-5p	mmu-mir-8114	mmu-mir-183-5p	mmu-mir-350-3p
mmu-mir-147-3p	mmu-mir-664-5p	mmu-mir-25-5p	mmu-mir-182-5p	mmu-mir-28a-3p
mmu-mir-322-5p	mmu-mir-1948-3p	mmu-mir-6944-3p	mmu-mir-96-5p	mmu-mir-339-5p
mmu-mir-10a-5p	mmu-mir-210-5p	mmu-mir-1981-3p	mmu-mir-140-3p	mmu-let-7e-5p
mmu-mir-148b-3p	mmu-mir-7a-5p	mmu-mir-93-3p	mmu-mir-324-3p	mmu-mir-146b-5p
mmu-mir-10a-3p	mmu-mir-30d-3p	mmu-mir-93-5p	mmu-mir-99b-3p	mmu-mir-2137
mmu-mir-101b-3p	mmu-mir-125b-5p	mmu-mir-17-5p	mmu-mir-872-3p	mmu-mir-1981-5p
mmu-mir-100-5p	mmu-mir-24-2-5p	mmu-mir-106b-5p	mmu-mir-877-5p	mmu-mir-5126

## Sheet: Supplementary Data 4
Supplementary Data 4. List of miRNAs grouped in CLUSTER#3.
Cluster 3
mmu-mir-20a-5p	mmu-mir-130b-5p	mmu-mir-214-3p	mmu-mir-483-3p
mmu-let-7i-5p	mmu-mir-205-5p	mmu-mir-301a-5p	mmu-mir-758-3p
mmu-mir-362-3p	mmu-mir-363-3p	mmu-mir-34b-3p	mmu-mir-675-3p
mmu-mir-19b-3p	mmu-mir-429-3p	mmu-mir-34b-5p	mmu-mir-130b-3p
mmu-mir-5121	mmu-mir-200b-3p	mmu-mir-542-3p	mmu-mir-455-5p
mmu-mir-7033-5p	mmu-mir-6412	mmu-mir-449a-5p	mmu-mir-184-3p
mmu-mir-1957a	mmu-mir-540-3p	mmu-mir-532-3p	mmu-mir-542-5p
mmu-mir-690	mmu-mir-341-3p	mmu-mir-501-3p	mmu-mir-301b-3p
mmu-mir-712-5p	mmu-mir-200a-3p	mmu-mir-500-3p	mmu-mir-155-5p
mmu-mir-714	mmu-mir-431-5p	mmu-mir-450b-3p	mmu-mir-218-5p
mmu-mir-138-5p	mmu-mir-208b-3p	mmu-mir-199a-5p	mmu-mir-450a-5p
mmu-mir-582-5p	mmu-mir-134-5p	mmu-mir-532-5p	mmu-mir-574-3p
mmu-mir-708-5p	mmu-mir-144-3p	mmu-mir-25-3p	mmu-mir-181c-3p
mmu-mir-1983	mmu-mir-377-3p	mmu-mir-331-3p	mmu-mir-141-3p
mmu-mir-342-5p	mmu-mir-665-3p	mmu-mir-700-5p	mmu-mir-342-3p
mmu-mir-17-3p	mmu-mir-410-3p	mmu-mir-199b-5p	mmu-mir-5100
mmu-mir-708-3p	mmu-mir-376a-5p	mmu-mir-455-3p	mmu-mir-483-5p
mmu-mir-16-2-3p	mmu-mir-487b-3p	mmu-mir-181d-5p	mmu-mir-380-3p
mmu-mir-18a-5p	mmu-mir-409-3p	mmu-mir-6236	mmu-mir-3473e
mmu-mir-19a-3p	mmu-mir-667-3p	mmu-mir-451a	mmu-mir-299a-3p
mmu-mir-130a-3p	mmu-mir-370-3p	mmu-mir-652-3p	mmu-mir-672-5p
mmu-mir-503-3p	mmu-mir-668-3p	mmu-mir-382-5p	mmu-mir-673-5p
mmu-mir-582-3p	mmu-mir-433-3p	mmu-mir-376a-3p	mmu-mir-376b-3p
mmu-mir-210-3p	mmu-mir-369-5p	mmu-mir-666-5p	mmu-mir-296-3p
mmu-mir-351-3p	mmu-mir-379-3p	mmu-mir-300-3p	mmu-mir-188-5p
mmu-mir-199b-3p	mmu-mir-666-3p	mmu-mir-541-5p	mmu-mir-324-5p
mmu-mir-296-5p	mmu-mir-381-3p	mmu-mir-411-5p	mmu-mir-99b-5p
mmu-mir-301a-3p	mmu-mir-411-3p	mmu-mir-144-5p	mmu-mir-214-5p
mmu-mir-351-5p	mmu-mir-127-5p	mmu-mir-369-3p
mmu-mir-298-5p	mmu-mir-154-5p	mmu-mir-181a-1-3p
