# Supplementary material for: In vitro CSC-derived cardiomyocytes exhibit the typical microRNA-mRNA blueprint of endogenous cardiomyocytes
Source: Commun Biol. 2021 Sep 30;4:1146. doi: 10.1038/s42003-021-02677-y (PMC8484596; doi:10.1038/s42003-021-02677-y)
Supplement: Supplementary file 7 — Supplementary Data 5 [file 42003_2021_2677_MOESM7_ESM.xls]

## Sheet: Supplementary Data 5
Supplementary Data 5. List of differentially expressed miRNA in iCMs vs. CSCs comparison.
miRNA	log2FoldChange	pvalue	padj
mmu-mir-206-3p	-6,9	1,94E-09	0,000000013
mmu-mir-182-3p	-5,6	7,21E-29	1,62E-27
mmu-mir-344d-3-5p	-5,6	1,37E-12	1,32E-11
mmu-mir-183-3p	-5,59	2,74E-41	7,64E-40
mmu-mir-96-3p	-5,48	1,98E-08	0,000000119
mmu-mir-344d-3p	-5,11	3,48E-27	7,68E-26
mmu-mir-7655-3p	-5,06	0,00213344	0,006638631
mmu-mir-7680-5p	-5,02	0,00000737	0,0000324
mmu-mir-183-5p	-4,78	3,48E-53	1,31E-51
mmu-mir-182-5p	-4,51	4,98E-38	1,29E-36
mmu-mir-6539	-4,39	4,18E-22	7,2E-21
mmu-mir-344i	-4,36	0,00000929	0,00004
mmu-mir-669p-3p	-4,25	0,003506142	0,01041164
mmu-mir-1948-3p	-3,97	9,84E-23	1,8E-21
mmu-mir-96-5p	-3,91	5,47E-35	1,36E-33
mmu-mir-669i	-3,56	0,014407241	0,037128792
mmu-mir-3108-5p	-3,52	0,0000236	0,0000973
mmu-mir-3079-3p	-3,49	0,007129569	0,019720085
mmu-mir-3091-5p	-3,21	0,00299675	0,008967258
mmu-mir-877-3p	-3,2	5,12E-11	4,13E-10
mmu-mir-374b-3p	-3,16	1,55E-09	1,08E-08
mmu-mir-1948-5p	-3,14	0,00000109	0,00000538
mmu-mir-125b-1-3p	-3,13	2,25E-22	3,99E-21
mmu-mir-100-3p	-3,1	1,75E-09	0,000000012
mmu-mir-1956	-3,08	0,0000192	0,0000804
mmu-mir-344b-3p	-3,07	1,73E-21	2,77E-20
mmu-mir-344c-3p	-3,02	0,000000667	0,0000034
mmu-mir-7116-5p	-3	0,000420472	0,001495297
mmu-mir-29b-1-5p	-2,86	7,84E-08	0,000000441
mmu-mir-7648-3p	-2,85	0,000745991	0,002529881
mmu-let-7b-3p	-2,82	6,67E-12	6e-11
mmu-mir-31-3p	-2,78	0,00000043	0,00000225
mmu-mir-7a-5p	-2,78	0,000000877	0,0000044
mmu-mir-467c-5p	-2,67	2,02E-10	1,52E-09
mmu-mir-33-5p	-2,66	1,6E-15	1,86E-14
mmu-mir-128-1-5p	-2,64	1,91E-09	1,28E-08
mmu-mir-222-5p	-2,63	6,72E-19	9,15E-18
mmu-mir-1941-3p	-2,59	0,016567567	0,042047837
mmu-let-7a-2-3p	-2,58	0,0000399	0,000162293
mmu-mir-466h-5p	-2,52	6,53E-08	0,000000373
mmu-mir-31-5p	-2,52	3,36E-21	5,11E-20
mmu-mir-669m-5p	-2,5	0,00000291	0,0000134
mmu-mir-3063-3p	-2,48	0,00000412	0,0000187
mmu-mir-6933-5p	-2,47	0,007275172	0,020075356
mmu-mir-365-1-5p	-2,47	0,017631219	0,044316317
mmu-mir-2137	-2,47	0,000000885	0,00000442
mmu-mir-16-1-3p	-2,46	0,00000884	0,0000382
mmu-mir-669f-5p	-2,45	0,000227329	0,000820909
mmu-mir-669a-5p	-2,45	1,36E-12	1,32E-11
mmu-mir-10a-3p	-2,4	7,04E-12	6,24E-11
mmu-mir-421-5p	-2,34	0,000869362	0,002889641
mmu-mir-147-3p	-2,32	2,8E-09	1,82E-08
mmu-mir-7688-5p	-2,31	5,94E-09	3,73E-08
mmu-mir-1955-5p	-2,31	0,000000439	0,00000228
mmu-mir-99b-3p	-2,29	2,94E-15	3,25E-14
mmu-mir-148b-5p	-2,28	5,15E-12	4,7E-11
mmu-mir-466n-3p	-2,28	0,014764839	0,037966728
mmu-mir-181b-2-3p	-2,21	0,004021779	0,011763702
mmu-mir-3092-3p	-2,2	0,001078136	0,003513701
mmu-mir-1191b-5p	-2,19	0,000000971	0,0000048
mmu-mir-669o-5p	-2,18	0,000000202	0,00000109
mmu-mir-3079-5p	-2,15	0,006689244	0,018634321
mmu-mir-365-2-5p	-2,12	1,89E-09	1,27E-08
mmu-mir-328-5p	-2,11	1,47E-09	1,02E-08
mmu-mir-3086-5p	-2,1	0,002140111	0,006641724
mmu-mir-466c-3p	-2,1	2,24E-11	1,89E-10
mmu-mir-6481	-2,07	0,002471551	0,007569933
mmu-mir-297b-5p	-2,07	0,003686602	0,010892232
mmu-mir-877-5p	-2,03	6,88E-09	4,26E-08
mmu-mir-467a-3p	-2,03	2,68E-08	0,000000158
mmu-mir-452-5p	-2,02	7,18E-09	4,42E-08
mmu-mir-33-3p	-2	3,28E-09	2,11E-08
mmu-mir-1949	-2	3,97E-09	2,52E-08
mmu-mir-669a-3p	-2	4,72E-08	0,000000275
mmu-mir-466f-5p	-1,98	0,000110904	0,000425435
mmu-mir-669l-5p	-1,95	0,001341211	0,004311034
mmu-mir-18a-3p	-1,95	0,000002	0,00000937
mmu-mir-466p-5p	-1,95	0,000351659	0,001254395
mmu-mir-872-5p	-1,93	1,56E-10	1,19E-09
mmu-mir-29a-5p	-1,92	8,35E-11	6,6E-10
mmu-mir-21a-3p	-1,91	0,00000184	0,00000867
mmu-let-7c-2-3p	-1,89	2,5E-09	1,65E-08
mmu-mir-125a-3p	-1,88	4,54E-11	3,69E-10
mmu-mir-615-3p	-1,87	0,00000692	0,0000306
mmu-mir-6960-5p	-1,86	0,00020484	0,000756034
mmu-mir-140-3p	-1,83	2,89E-11	2,38E-10
mmu-mir-3473d	-1,81	9,95E-08	0,000000557
mmu-mir-34c-5p	-1,8	1,46E-08	8,79E-08
mmu-mir-322-5p	-1,79	0,000000431	0,00000225
mmu-mir-199a-3p	-1,79	0,000194237	0,000719167
mmu-mir-1955-3p	-1,76	0,015023676	0,038547591
mmu-mir-10a-5p	-1,76	2,7E-09	1,77E-08
mmu-mir-92b-3p	-1,76	0,000211613	0,000768905
mmu-mir-193a-5p	-1,74	0,006854272	0,01904869
mmu-mir-19a-5p	-1,72	0,004209534	0,012251628
mmu-mir-7236-3p	-1,72	0,018084249	0,045307434
mmu-mir-210-5p	-1,72	0,001561898	0,00495236
mmu-mir-221-5p	-1,71	6,77E-09	4,21E-08
mmu-mir-3069-3p	-1,71	0,011173891	0,029378545
mmu-mir-466b-5p	-1,7	0,000564018	0,001969855
mmu-let-7e-3p	-1,67	0,000000116	0,000000641
mmu-mir-34b-5p	-1,67	0,00000194	0,00000911
mmu-mir-467a-5p	-1,65	0,00000557	0,0000248
mmu-mir-193a-3p	-1,64	5,92E-10	4,25E-09
mmu-mir-21a-5p	-1,62	2,2E-10	1,63E-09
mmu-mir-467e-5p	-1,61	0,0000199	0,0000828
mmu-mir-148b-3p	-1,61	2,21E-08	0,000000132
mmu-mir-615-5p	-1,6	0,007122942	0,019720085
mmu-mir-297a-5p	-1,59	0,000113553	0,000434173
mmu-mir-5126	-1,59	0,00488358	0,013970144
mmu-mir-298-3p	-1,58	0,01114386	0,029365576
mmu-mir-324-3p	-1,57	9,96E-10	6,98E-09
mmu-mir-872-3p	-1,57	3,26E-12	3,05E-11
mmu-mir-350-5p	-1,56	0,000000122	0,000000672
mmu-mir-28a-5p	-1,54	0,00000139	0,00000668
mmu-mir-467d-5p	-1,54	0,000220909	0,000800197
mmu-mir-140-5p	-1,52	8,62E-10	6,07E-09
mmu-mir-29b-3p	-1,52	0,000261488	0,00093847
mmu-mir-421-3p	-1,52	0,0000252	0,000103445
mmu-mir-466g	-1,51	0,0000133	0,0000569
mmu-mir-671-5p	-1,49	0,00000528	0,0000236
mmu-mir-3066-5p	-1,48	0,008387848	0,022769796
mmu-mir-186-3p	-1,45	0,001023813	0,00334598
mmu-mir-3084-3p	-1,44	0,000154403	0,000583931
mmu-mir-7224-3p	-1,44	0,001338665	0,004311034
mmu-mir-101b-3p	-1,44	0,00000793	0,0000343
mmu-mir-30b-3p	-1,43	0,000000732	0,00000371
mmu-mir-26a-2-3p	-1,38	0,001876485	0,005901849
mmu-mir-466c-5p	-1,35	0,00074565	0,002529881
mmu-mir-34b-3p	-1,34	0,00000777	0,0000339
mmu-let-7b-5p	-1,33	0,000168002	0,000630006
mmu-mir-3074-1-3p	-1,32	0,010765534	0,028432675
mmu-mir-664-5p	-1,31	0,000159526	0,000600146
mmu-mir-5099	-1,31	0,00124758	0,004043404
mmu-mir-331-5p	-1,29	0,002230635	0,006868008
mmu-mir-423-5p	-1,29	0,001023101	0,00334598
mmu-mir-24-1-5p	-1,29	0,000437857	0,001552402
mmu-mir-669d-5p	-1,28	0,007894783	0,021581534
mmu-mir-8112	-1,25	0,000206067	0,000758173
mmu-mir-669c-5p	-1,25	0,000794311	0,002678223
mmu-mir-26b-3p	-1,24	0,0000864	0,000334644
mmu-mir-30d-3p	-1,21	0,00000324	0,0000149
mmu-mir-466n-5p	-1,19	0,015753556	0,040243801
mmu-mir-34c-3p	-1,17	0,002501586	0,007641922
mmu-mir-466f-3p	-1,17	0,002047528	0,006405368
mmu-let-7f-1-3p	-1,16	0,0000681	0,000267317
mmu-mir-98-3p	-1,15	0,004373675	0,012635062
mmu-mir-152-5p	-1,15	0,0000444	0,000177818
mmu-mir-423-3p	-1,14	0,004081142	0,011907572
mmu-mir-125b-5p	-1,14	0,000000137	0,000000746
mmu-mir-221-3p	-1,12	0,0000965	0,00037277
mmu-mir-1249-3p	-1,12	0,000233126	0,000839252
mmu-mir-222-3p	-1,1	0,000595328	0,002066866
mmu-mir-674-5p	-1,1	0,000905101	0,00299991
mmu-mir-224-5p	-1,1	0,000442107	0,001562734
mmu-mir-29a-3p	-1,08	0,0000149	0,0000632
mmu-mir-344-3p	-1,06	0,002047248	0,006405368
mmu-mir-146b-5p	-1,06	0,011562253	0,030331471
mmu-mir-503-5p	-1,06	0,002902288	0,008751745
mmu-mir-125a-5p	-1,05	0,000169679	0,000634263
mmu-mir-296-3p	-1,03	0,000610692	0,002113934
mmu-mir-1947-5p	-1,01	0,010454004	0,027798146
mmu-mir-3060-3p	-0,99	0,018971675	0,047429186
mmu-mir-100-5p	-0,98	0,000277448	0,000992704
mmu-mir-339-3p	-0,96	0,009125397	0,024600724
mmu-mir-671-3p	-0,96	0,017635941	0,044316317
mmu-mir-365-3p	-0,95	0,001295741	0,004187893
mmu-mir-22-5p	-0,93	0,0000978	0,000376508
mmu-mir-450b-5p	-0,92	0,007994876	0,021753501
mmu-mir-24-2-5p	-0,91	0,0000438	0,000176101
mmu-mir-1934-5p	-0,89	0,017650773	0,044316317
mmu-mir-92a-3p	-0,87	0,016617766	0,042083953
mmu-mir-27b-5p	-0,86	0,014403453	0,037128792
mmu-mir-1195	-0,86	0,012261071	0,031878784
mmu-mir-186-5p	-0,83	0,002158389	0,006680727
mmu-mir-22-3p	-0,83	0,002920054	0,008782682
mmu-mir-27b-3p	-0,83	0,000531473	0,001861748
mmu-mir-301a-5p	-0,82	0,009679567	0,025856378
mmu-mir-214-3p	-0,82	0,015981442	0,040737008
mmu-mir-1943-5p	-0,77	0,006161163	0,017370025
mmu-mir-3057-5p	-0,77	0,013343665	0,034540019
mmu-mir-214-5p	-0,74	0,011852524	0,030885195
mmu-mir-146a-5p	-0,72	0,009079931	0,024534686
mmu-mir-27a-3p	-0,68	0,015746613	0,040243801
mmu-mir-192-5p	0,69	0,004497845	0,012961771
mmu-mir-532-5p	0,73	0,000685542	0,002338437
mmu-mir-26a-5p	0,77	0,004312994	0,0124906
mmu-mir-30e-3p	0,83	0,005019012	0,014322547
mmu-mir-30e-5p	0,87	0,00067986	0,002325838
mmu-mir-342-3p	0,92	0,001392254	0,004462842
mmu-mir-8111	0,92	0,004018777	0,011763702
mmu-mir-1983	0,98	0,004736442	0,013615815
mmu-mir-149-5p	1,02	0,000209706	0,000766739
mmu-mir-155-5p	1,05	0,0000201	0,0000834
mmu-mir-30a-5p	1,07	0,00000145	0,00000692
mmu-mir-181d-5p	1,09	0,0000163	0,0000689
mmu-mir-125b-2-3p	1,1	0,000579322	0,002017282
mmu-mir-677-5p	1,12	0,000028	0,000114454
mmu-mir-450b-3p	1,15	0,00595058	0,016816858
mmu-mir-145a-3p	1,17	0,0000222	0,0000918
mmu-mir-677-3p	1,17	0,010502244	0,027863096
mmu-mir-532-3p	1,27	0,00000122	0,00000589
mmu-mir-5100	1,27	0,000178606	0,000665505
mmu-mir-501-5p	1,29	0,011778957	0,030823746
mmu-mir-3470b	1,3	0,010698493	0,028319541
mmu-mir-700-5p	1,32	0,001184911	0,003850962
mmu-mir-181c-3p	1,34	0,0000431	0,000173699
mmu-mir-30c-5p	1,35	0,0000807	0,000313673
mmu-mir-30c-2-3p	1,37	0,00000784	0,0000341
mmu-mir-6412	1,4	0,0000469	0,000187292
mmu-mir-181b-1-3p	1,42	0,017208043	0,043484689
mmu-mir-145a-5p	1,43	0,000642361	0,002210478
mmu-mir-5098	1,53	0,000647495	0,002221609
mmu-mir-30a-3p	1,54	0,000011	0,0000471
mmu-mir-23b-3p	1,54	1,82E-10	1,37E-09
mmu-mir-574-3p	1,55	0,0000582	0,000230081
mmu-mir-128-3p	1,58	0,004312684	0,0124906
mmu-mir-99a-3p	1,61	0,0000558	0,000221253
mmu-mir-466q	1,66	0,00000336	0,0000153
mmu-mir-700-3p	1,72	0,000939675	0,003096958
mmu-mir-3471	1,72	0,000182761	0,000678828
mmu-mir-200c-3p	1,73	0,007626709	0,020946596
mmu-mir-3472	1,74	0,01301101	0,033753619
mmu-mir-501-3p	1,77	2,71E-09	1,77E-08
mmu-mir-5112	1,81	0,0000135	0,0000574
mmu-mir-709	1,82	0,00000278	0,0000129
mmu-mir-708-3p	1,84	0,000912105	0,003014585
mmu-mir-450a-5p	1,86	6,15E-09	3,85E-08
mmu-mir-190a-5p	1,86	0,00000229	0,0000107
mmu-mir-194-5p	1,87	3,56E-10	2,59E-09
mmu-mir-218-5p	1,89	4,23E-10	3,06E-09
mmu-mir-181b-5p	1,91	0,00000276	0,0000128
mmu-mir-6236	1,92	0,0000729	0,000284503
mmu-mir-8115	1,94	0,0000719	0,00028152
mmu-mir-1895	2,01	0,0000043	0,0000194
mmu-mir-6364	2,02	0,000867928	0,002889641
mmu-mir-378b	2,02	0,002210169	0,006822948
mmu-mir-212-3p	2,1	7,74E-09	4,74E-08
mmu-mir-212-5p	2,14	0,000000939	0,00000466
mmu-mir-181c-5p	2,15	3,47E-24	6,89E-23
mmu-mir-5124a	2,15	0,002836432	0,008597477
mmu-mir-690	2,2	0,00000119	0,00000577
mmu-mir-3470a	2,2	6,82E-11	5,47E-10
mmu-mir-99a-5p	2,22	7,51E-14	7,58E-13
mmu-mir-187-3p	2,29	6,35E-08	0,000000364
mmu-mir-455-5p	2,29	1,77E-09	1,21E-08
mmu-mir-6369	2,31	0,003427224	0,010203186
mmu-mir-378c	2,33	3,98E-27	8,62E-26
mmu-mir-184-3p	2,33	0,000000669	0,0000034
mmu-mir-132-3p	2,37	0,000000129	0,000000709
mmu-mir-450a-2-3p	2,45	0,000500927	0,001765316
mmu-mir-1928	2,47	0,001491604	0,004742328
mmu-mir-6380	2,49	0,002733688	0,008307571
mmu-mir-682	2,53	0,000206949	0,000759031
mmu-mir-6996-5p	2,57	0,005031909	0,014324414
mmu-mir-542-5p	2,61	6,66E-23	1,24E-21
mmu-mir-6240	2,64	0,000000419	0,00000221
mmu-mir-652-3p	2,66	1,73E-21	2,77E-20
mmu-mir-132-5p	2,68	6,85E-10	4,89E-09
mmu-mir-708-5p	2,71	0,000000927	0,00000462
mmu-mir-1957a	2,72	1,08E-08	6,58E-08
mmu-mir-211-5p	2,81	3,13E-08	0,000000184
mmu-mir-670-3p	2,87	0,0000553	0,000220089
mmu-mir-107-5p	2,89	0,00000529	0,0000236
mmu-mir-378a-5p	2,91	2,51E-21	3,91E-20
mmu-mir-203-3p	3,07	1,51E-11	1,3E-10
mmu-mir-101a-5p	3,1	7,02E-11	5,59E-10
mmu-mir-7083-5p	3,1	0,000000862	0,00000435
mmu-mir-378d	3,14	7,34E-08	0,000000415
mmu-mir-101a-3p	3,24	1,41E-21	2,33E-20
mmu-mir-378a-3p	3,27	7,13E-30	1,64E-28
mmu-mir-7225-5p	3,38	0,01972794	0,049214691
mmu-mir-338-3p	3,39	1,68E-09	1,16E-08
mmu-mir-101c	3,41	1,35E-10	1,04E-09
mmu-mir-150-3p	3,41	0,001460368	0,00466839
mmu-mir-7066-3p	3,44	0,006489745	0,018165077
mmu-mir-141-3p	3,62	1,26E-10	9,76E-10
mmu-mir-7230-5p	3,63	0,006640196	0,018541835
mmu-mir-8117	3,66	0,000868463	0,002889641
mmu-mir-181a-1-3p	3,67	1,64E-23	3,14E-22
mmu-mir-8119	3,74	0,009017818	0,024423257
mmu-mir-455-3p	3,77	3,84E-09	2,45E-08
mmu-mir-873a-5p	3,77	0,009399541	0,025223538
mmu-mir-215-3p	3,81	0,000000151	0,00000082
mmu-mir-375-3p	3,82	2,28E-08	0,000000135
mmu-mir-199b-5p	3,9	9,39E-12	8,2E-11
mmu-mir-181a-5p	3,93	5,98E-26	1,25E-24
mmu-mir-667-5p	3,96	0,00647259	0,018160504
mmu-mir-194-1-3p	3,97	0,007914314	0,021584491
mmu-mir-338-5p	3,99	0,0000424	0,000171587
mmu-mir-541-3p	4,02	0,011802597	0,030823746
mmu-mir-802-5p	4,03	0,009438521	0,025270181
mmu-mir-486b-3p	4,07	1,19E-11	1,03E-10
mmu-mir-7222-5p	4,09	0,003843109	0,01129758
mmu-mir-3473e	4,19	1,56E-26	3,32E-25
mmu-mir-200b-3p	4,38	4,78E-14	4,91E-13
mmu-mir-10b-3p	4,49	0,003749977	0,011051568
mmu-mir-466l-5p	4,49	0,000841671	0,002821646
mmu-mir-7007-3p	4,5	0,001572562	0,004972695
mmu-mir-34a-5p	4,65	4,52E-23	8,53E-22
mmu-mir-203-5p	4,81	0,002330366	0,007156243
mmu-mir-300-5p	4,85	0,009980913	0,026600611
mmu-mir-1193-5p	4,92	0,00560214	0,01587047
mmu-mir-5130	4,92	0,00775961	0,021261696
mmu-mir-124-3p	4,93	0,003324934	0,00992391
mmu-mir-20b-3p	4,94	0,01609209	0,040929882
mmu-mir-1a-2-5p	4,97	0,002519745	0,007677347
mmu-mir-3544-5p	4,98	0,001601914	0,005051857
mmu-mir-18b-5p	5,01	0,0000194	0,0000811
mmu-mir-6976-5p	5,06	0,005225225	0,014838625
mmu-mir-504-3p	5,06	0,002094885	0,006536042
mmu-mir-679-3p	5,08	0,007570222	0,020840377
mmu-mir-346-5p	5,08	0,004882245	0,013970144
mmu-mir-539-5p	5,12	0,000637455	0,002200065
mmu-mir-429-3p	5,17	6,22E-18	8e-17
mmu-mir-302d-3p	5,21	0,002879234	0,00870466
mmu-mir-3475-3p	5,22	0,003654823	0,010825677
mmu-mir-493-3p	5,28	0,0000393	0,000160187
mmu-mir-363-5p	5,3	0,006368773	0,017912175
mmu-mir-3081-3p	5,33	0,000511486	0,001797113
mmu-mir-150-5p	5,34	2,42E-22	4,23E-21
mmu-mir-302b-3p	5,34	0,000841125	0,002821646
mmu-mir-200a-3p	5,4	1,27E-22	2,28E-21
mmu-mir-6238	5,41	2,25E-11	1,89E-10
mmu-mir-7226-3p	5,42	0,001482368	0,004725807
mmu-mir-494-3p	5,48	1,86E-12	1,77E-11
mmu-mir-653-5p	5,51	0,00000483	0,0000217
mmu-mir-6540-5p	5,52	0,000000102	0,000000568
mmu-mir-106a-5p	5,53	0,00000112	0,00000546
mmu-mir-511-5p	5,55	0,000154717	0,000583931
mmu-mir-539-3p	5,57	0,002996073	0,008967258
mmu-mir-1961	5,6	7,29E-22	1,22E-20
mmu-mir-6538	5,6	1,09E-32	2,6E-31
mmu-mir-493-5p	5,61	0,00000392	0,0000178
mmu-mir-301b-3p	5,65	4,93E-79	4,43E-77
mmu-mir-341-5p	5,73	0,000751916	0,002542605
mmu-mir-540-5p	5,8	5,42E-08	0,000000314
mmu-mir-1197-3p	5,82	0,00000174	0,00000823
mmu-mir-130b-5p	5,87	7,6E-32	1,78E-30
mmu-mir-6363	5,97	0,00000753	0,000033
mmu-mir-218-2-3p	5,97	0,000121381	0,000462593
mmu-mir-18b-3p	5,99	0,001008498	0,003314445
mmu-mir-301b-5p	6,02	0,000210725	0,000768064
mmu-mir-3072-3p	6,11	0,000017	0,0000717
mmu-mir-770-3p	6,13	0,0000616	0,000242762
mmu-mir-543-5p	6,16	0,000148402	0,000563736
mmu-mir-130b-3p	6,2	9,97E-88	1,17E-85
mmu-mir-215-5p	6,24	3,06E-51	1,12E-49
mmu-mir-20b-5p	6,34	4,96E-09	3,14E-08
mmu-mir-486b-5p	6,36	7,87E-123	1,84E-120
mmu-mir-485-5p	6,5	4,56E-12	4,2E-11
mmu-mir-370-5p	6,53	0,00000127	0,00000612
mmu-mir-495-3p	6,56	0,000000298	0,00000158
mmu-mir-380-5p	6,61	0,00000146	0,00000696
mmu-mir-153-3p	6,62	0,000000647	0,00000332
mmu-mir-1957b	6,66	0,00000607	0,0000269
mmu-mir-6540-3p	6,87	0,000000188	0,00000102
mmu-mir-135a-5p	6,91	0,000000503	0,00000259
mmu-mir-412-3p	6,94	0,00000117	0,00000568
mmu-mir-1a-1-5p	6,96	0,000000227	0,00000122
mmu-mir-483-3p	7,02	2,23E-78	1,74E-76
mmu-mir-511-3p	7,11	0,000000308	0,00000163
mmu-mir-410-3p	7,11	3,69E-71	2,27E-69
mmu-mir-409-5p	7,11	2,79E-14	2,94E-13
mmu-mir-205-5p	7,13	2,37E-18	3,15E-17
mmu-mir-369-3p	7,15	5,07E-17	6,18E-16
mmu-mir-483-5p	7,16	7,2E-47	2,28E-45
mmu-mir-675-5p	7,16	0,000000492	0,00000255
mmu-mir-223-5p	7,18	0,000000252	0,00000135
mmu-mir-134-3p	7,19	3,34E-08	0,000000196
mmu-mir-208b-5p	7,24	6,59E-08	0,000000374
mmu-mir-665-3p	7,29	1,68E-19	2,43E-18
mmu-mir-409-3p	7,33	2,6E-97	4,35E-95
mmu-mir-879-5p	7,35	2,16E-14	2,3E-13
mmu-mir-412-5p	7,46	5,46E-08	0,000000315
mmu-mir-499-3p	7,6	8,42E-10	5,97E-09
mmu-mir-377-3p	7,61	2,85E-19	4,02E-18
mmu-mir-488-3p	7,68	2,32E-09	1,54E-08
mmu-mir-134-5p	7,7	9,02E-50	3,02E-48
mmu-mir-666-3p	7,71	4,21E-17	5,24E-16
mmu-mir-377-5p	7,75	1,33E-08	8,08E-08
mmu-mir-485-3p	7,81	6,24E-12	5,66E-11
mmu-mir-148a-5p	7,83	6,45E-42	1,84E-40
mmu-mir-541-5p	7,88	1,07E-88	1,39E-86
mmu-mir-196b-5p	7,93	2,83E-09	1,83E-08
mmu-mir-330-3p	7,96	2,05E-10	1,52E-09
mmu-mir-666-5p	7,99	5,22E-18	6,79E-17
mmu-mir-376a-5p	8,05	1,04E-18	1,4E-17
mmu-mir-382-5p	8,05	5,81E-21	8,67E-20
mmu-mir-673-3p	8,06	2,52E-10	1,86E-09
mmu-mir-329-5p	8,1	6,39E-14	6,5E-13
mmu-mir-380-3p	8,14	6,02E-44	1,76E-42
mmu-mir-433-5p	8,16	2,88E-10	2,11E-09
mmu-mir-376b-3p	8,23	2,57E-13	2,57E-12
mmu-mir-126a-5p	8,23	1,51E-109	2,95E-107
mmu-mir-1a-3p	8,24	3,44E-33	8,39E-32
mmu-mir-382-3p	8,31	9,58E-11	7,47E-10
mmu-mir-133a-3p	8,31	5,71E-81	5,57E-79
mmu-mir-133a-5p	8,33	2,79E-60	1,21E-58
mmu-mir-679-5p	8,34	2,83E-11	2,35E-10
mmu-mir-300-3p	8,36	3,28E-74	2,26E-72
mmu-mir-223-3p	8,36	3,84E-24	7,48E-23
mmu-mir-10b-5p	8,4	1,32E-69	7,74E-68
mmu-mir-496a-3p	8,41	8,42E-11	6,61E-10
mmu-mir-540-3p	8,44	1,77E-24	3,58E-23
mmu-mir-543-3p	8,44	1,72E-10	1,31E-09
mmu-mir-133b-3p	8,5	8,93E-62	4,18E-60
mmu-mir-142a-3p	8,55	1,24E-50	4,28E-49
mmu-mir-369-5p	8,55	1,79E-14	1,94E-13
mmu-mir-672-5p	8,56	2,56E-15	2,86E-14
mmu-mir-3099-3p	8,59	8,76E-12	7,71E-11
mmu-mir-1193-3p	8,59	1,67E-11	1,43E-10
mmu-mir-874-5p	8,64	3,21E-11	2,62E-10
mmu-mir-341-3p	8,65	1,93E-74	1,41E-72
mmu-mir-126a-3p	8,7	3,47E-135	2,03E-132
mmu-mir-411-3p	8,71	2,17E-21	3,43E-20
mmu-mir-667-3p	8,75	2,61E-20	3,82E-19
mmu-mir-490-5p	8,83	2,17E-12	2,04E-11
mmu-mir-330-5p	8,84	1,52E-40	4,14E-39
mmu-mir-381-3p	8,87	3,59E-129	1,05E-126
mmu-mir-487b-3p	8,89	1,76E-15	2,01E-14
mmu-mir-379-5p	8,9	4,71E-22	7,98E-21
mmu-mir-323-3p	8,92	5,29E-13	5,2E-12
mmu-mir-299a-5p	8,93	3,75E-12	3,49E-11
mmu-mir-379-3p	8,93	1,92E-16	2,31E-15
mmu-mir-208a-3p	8,93	2,02E-47	6,58E-46
mmu-mir-340-3p	8,95	3,99E-13	3,95E-12
mmu-mir-142a-5p	8,99	3,73E-68	1,98E-66
mmu-mir-144-3p	9	6,68E-69	3,72E-67
mmu-mir-376b-5p	9,03	1,07E-12	1,05E-11
mmu-mir-337-3p	9,05	2,32E-11	1,94E-10
mmu-mir-204-5p	9,11	7,95E-51	2,82E-49
mmu-mir-136-3p	9,12	3,4E-89	4,98E-87
mmu-mir-299a-3p	9,13	1,62E-17	2,07E-16
mmu-mir-676-5p	9,16	4,34E-17	5,34E-16
mmu-mir-499-5p	9,2	2,22E-57	8,65E-56
mmu-mir-136-5p	9,2	1,71E-39	4,55E-38
mmu-mir-451a	9,22	3,36E-14	3,51E-13
mmu-mir-411-5p	9,23	6,73E-79	5,62E-77
mmu-mir-874-3p	9,35	1,25E-24	2,56E-23
mmu-mir-148a-3p	9,35	5,22E-166	6,11E-163
mmu-mir-144-5p	9,44	4,52E-35	1,15E-33
mmu-mir-504-5p	9,55	1,75E-14	1,92E-13
mmu-mir-433-3p	9,57	6,29E-19	8,65E-18
mmu-mir-340-5p	9,58	1,49E-45	4,59E-44
mmu-mir-335-5p	9,59	2,08E-61	9,37E-60
mmu-mir-363-3p	9,59	6,91E-12	6,17E-11
mmu-mir-329-3p	9,72	1,8E-14	1,94E-13
mmu-mir-376c-3p	9,87	4,04E-14	4,19E-13
mmu-mir-668-3p	9,92	2,32E-15	2,64E-14
mmu-mir-431-3p	9,96	1,55E-15	1,81E-14
mmu-mir-376a-3p	10,01	2,56E-15	2,86E-14
mmu-mir-673-5p	10,09	5,86E-21	8,67E-20
mmu-mir-676-3p	10,1	6,54E-60	2,73E-58
mmu-mir-758-3p	10,14	4,12E-16	4,92E-15
mmu-mir-370-3p	10,18	1,46E-15	1,73E-14
mmu-mir-127-5p	10,25	3,32E-21	5,11E-20
mmu-mir-431-5p	10,28	7,88E-60	3,18E-58
mmu-mir-335-3p	10,35	7,13E-85	7,59E-83
mmu-mir-208b-3p	10,47	6,63E-66	3,23E-64
mmu-mir-337-5p	10,57	4,33E-18	5,69E-17
mmu-mir-434-5p	10,68	3,09E-66	1,57E-64
mmu-mir-675-3p	10,74	1,93E-17	2,43E-16
mmu-mir-127-3p	10,82	9,97E-134	3,89E-131
mmu-mir-490-3p	10,91	2,37E-44	7,11E-43
mmu-mir-434-3p	11	1,25E-73	8,14E-72
mmu-mir-154-5p	11,22	2,32E-19	3,31E-18
mmu-mir-208a-5p	11,57	3,01E-19	4,2E-18
