# Supplementary material for: In vitro CSC-derived cardiomyocytes exhibit the typical microRNA-mRNA blueprint of endogenous cardiomyocytes
Source: Commun Biol. 2021 Sep 30;4:1146. doi: 10.1038/s42003-021-02677-y (PMC8484596; doi:10.1038/s42003-021-02677-y)
Supplement: Supplementary file 8 — Supplementary Data 6 [file 42003_2021_2677_MOESM8_ESM.xls]

## Sheet: Supplementary Data 6
Supplementary Data 6. List of differentially expressed miRNA in iCMs vs. aCMs comparison.
miRNA	log2FoldChange	pvalue	padj
mmu-mir-7018-5p	-6,485954948	0,000274958	0,000998281
mmu-mir-6353	-6,349419139	0,001546454	0,004781618
mmu-mir-669p-3p	-6,041916098	5,47638E-05	0,000220491
mmu-mir-871-3p	-5,776397296	1,4061E-08	9,7677E-08
mmu-mir-7051-5p	-5,352509246	0,014770628	0,035960266
mmu-mir-7050-5p	-5,285471364	0,018395208	0,043662431
mmu-mir-378b	-5,165760728	7,23082E-30	4,18584E-28
mmu-mir-6912-3p	-4,977046101	4,99604E-07	2,79885E-06
mmu-mir-201-5p	-4,864661403	9,5182E-10	7,99836E-09
mmu-mir-7225-5p	-4,808365582	1,83756E-07	1,09413E-06
mmu-mir-881-3p	-4,769244231	0,003271904	0,00923936
mmu-mir-29b-2-5p	-4,690884599	1,71771E-16	3,25427E-15
mmu-mir-470-5p	-4,664905178	1,8849E-05	8,46582E-05
mmu-mir-1a-3p	-4,603076987	4,98978E-13	6,27661E-12
mmu-mir-669m-3p	-4,436833621	0,000282229	0,001017585
mmu-mir-29c-3p	-4,35669709	9,49666E-40	9,89552E-38
mmu-mir-547-3p	-4,288763319	3,99663E-09	3,03977E-08
mmu-mir-378c	-4,283136097	3,04882E-71	3,17687E-68
mmu-mir-34a-5p	-4,230205673	5,3893E-26	2,15986E-24
mmu-mir-7230-5p	-4,214097648	1,80341E-09	1,4455E-08
mmu-mir-486b-3p	-4,053348987	8,35856E-16	1,40478E-14
mmu-mir-6481	-4,044344861	8,0925E-08	5,01928E-07
mmu-mir-150-5p	-3,991395379	3,02929E-11	3,18841E-10
mmu-mir-133c	-3,957764386	0,008763084	0,022490478
mmu-mir-149-5p	-3,938322475	2,37224E-37	2,05989E-35
mmu-mir-7222-5p	-3,912478407	7,28725E-06	3,46727E-05
mmu-mir-1199-5p	-3,818644391	2,39444E-09	1,89016E-08
mmu-mir-1964-5p	-3,815599262	0,011576922	0,028790341
mmu-mir-135a-2-3p	-3,79563628	0,001180331	0,003761177
mmu-mir-3093-3p	-3,794804401	0,014759901	0,035960266
mmu-mir-5108	-3,749125489	0,005182226	0,014172912
mmu-mir-486a-3p	-3,745840387	0,001662823	0,005107566
mmu-mir-8106	-3,737161181	0,00087869	0,002934598
mmu-mir-101c	-3,733518371	6,93446E-18	1,50535E-16
mmu-mir-6406	-3,670035554	0,01865057	0,04410623
mmu-mir-706	-3,659045208	1,56932E-08	1,07581E-07
mmu-mir-6908-3p	-3,646145853	0,007279018	0,019201864
mmu-mir-22-5p	-3,55558331	3,21338E-41	3,72039E-39
mmu-mir-133a-3p	-3,545474045	3,13884E-13	4,08835E-12
mmu-mir-6340	-3,483174954	0,018727534	0,044149526
mmu-mir-3472	-3,407972032	1,39082E-08	9,72641E-08
mmu-mir-133a-5p	-3,357340348	3,01754E-22	9,24786E-21
mmu-mir-465c-3p	-3,271461373	0,002907562	0,008346225
mmu-mir-29c-5p	-3,271370085	2,06576E-13	2,75964E-12
mmu-mir-6966-3p	-3,253277037	0,006358597	0,016988866
mmu-mir-5106	-3,246378344	0,000752815	0,002555159
mmu-mir-467h	-3,220122351	0,012433312	0,030643453
mmu-mir-378a-5p	-3,194342105	1,39363E-21	4,03378E-20
mmu-mir-466l-5p	-3,103598307	2,39328E-05	0,000103908
mmu-mir-7007-3p	-3,078710555	0,00065511	0,002245476
mmu-mir-195a-5p	-3,054381325	1,26202E-09	1,04367E-08
mmu-mir-6363	-2,915635884	3,47016E-05	0,000146393
mmu-mir-22-3p	-2,902008917	1,20433E-20	3,13727E-19
mmu-mir-1191b-5p	-2,892035963	4,78559E-09	3,53658E-08
mmu-mir-101a-3p	-2,867281828	3,54978E-14	5,13732E-13
mmu-mir-145b	-2,865923323	4,27633E-06	2,13203E-05
mmu-mir-6369	-2,851286664	2,14507E-06	1,09032E-05
mmu-mir-7116-5p	-2,824514264	0,003041215	0,008658323
mmu-mir-135a-5p	-2,819938161	0,000401148	0,001412151
mmu-mir-3098-3p	-2,796863259	7,95278E-06	3,74968E-05
mmu-mir-8093	-2,772540473	0,01494086	0,03628992
mmu-mir-9769-3p	-2,741982804	3,31324E-05	0,000140914
mmu-mir-378d	-2,72935991	4,37824E-10	3,83372E-09
mmu-mir-486b-5p	-2,710652285	2,27162E-19	5,37961E-18
mmu-mir-146a-5p	-2,688119907	2,57278E-18	5,7039E-17
mmu-mir-5709-5p	-2,687338142	0,000948822	0,003138641
mmu-mir-1928	-2,661015577	2,47539E-05	0,000107027
mmu-mir-338-3p	-2,650126325	1,92906E-06	1,00006E-05
mmu-mir-5119	-2,648011113	0,003227053	0,00913747
mmu-mir-185-5p	-2,629091596	4,08768E-10	3,64048E-09
mmu-mir-185-3p	-2,614713105	2,55882E-10	2,33885E-09
mmu-mir-5098	-2,608086425	1,2318E-07	7,50606E-07
mmu-mir-466j	-2,607232022	0,002051122	0,006177078
mmu-mir-5125	-2,592648477	0,014391792	0,035202459
mmu-mir-328-5p	-2,565781426	4,77038E-11	4,82595E-10
mmu-mir-497a-5p	-2,559584933	1,32095E-14	2,08549E-13
mmu-mir-7034-3p	-2,557811643	0,009847157	0,024844401
mmu-mir-30c-1-3p	-2,518125119	1,59875E-12	1,851E-11
mmu-mir-1192	-2,473317638	0,000347313	0,001230951
mmu-mir-378a-3p	-2,460824368	2,25395E-14	3,4038E-13
mmu-mir-6386	-2,45124871	0,009681469	0,024485657
mmu-mir-1960	-2,432093572	2,06187E-06	1,05317E-05
mmu-mir-8115	-2,349425039	2,32675E-07	1,36207E-06
mmu-mir-680	-2,323151952	0,007788402	0,020390742
mmu-mir-101a-5p	-2,314322256	4,75314E-08	2,96573E-07
mmu-mir-1195	-2,24638696	4,39324E-09	3,29335E-08
mmu-mir-133b-3p	-2,238203757	1,93609E-05	8,65841E-05
mmu-mir-30c-2-3p	-2,18732857	1,36692E-10	1,30673E-09
mmu-mir-3057-5p	-2,184824118	1,6931E-10	1,58938E-09
mmu-mir-6380	-2,180046665	0,00125484	0,003950282
mmu-mir-6990-5p	-2,154830196	0,002659282	0,007783628
mmu-mir-5101	-2,154161895	0,015374958	0,037171012
mmu-mir-1949	-2,149318728	2,01881E-08	1,34846E-07
mmu-mir-7213-5p	-2,140273967	0,00449969	0,012403907
mmu-mir-1198-3p	-2,127416017	0,008328181	0,02164081
mmu-mir-29a-3p	-2,110445712	3,43868E-14	5,04663E-13
mmu-mir-3470a	-2,064346859	2,20482E-08	1,45407E-07
mmu-mir-9-5p	-2,062964179	2,58637E-09	2,02631E-08
mmu-mir-7066-3p	-2,060802352	0,015358607	0,037171012
mmu-mir-30e-3p	-1,98414156	1,96216E-09	1,56074E-08
mmu-mir-204-5p	-1,964484039	3,87943E-11	4,00234E-10
mmu-mir-467g	-1,948624369	0,012440983	0,030643453
mmu-mir-30b-3p	-1,944930673	1,79782E-09	1,4455E-08
mmu-mir-195a-3p	-1,933502445	1,59763E-06	8,49351E-06
mmu-mir-27b-3p	-1,925469322	5,91454E-13	7,25053E-12
mmu-mir-328-3p	-1,923729151	5,58823E-06	2,6881E-05
mmu-mir-1843a-5p	-1,907303808	2,67336E-11	2,84249E-10
mmu-mir-8111	-1,895391552	3,7662E-08	2,40759E-07
mmu-mir-3470b	-1,894541429	0,000855652	0,002866847
mmu-mir-1a-1-5p	-1,845928521	0,012205583	0,030209542
mmu-mir-1954	-1,805151654	5,19922E-06	2,54347E-05
mmu-mir-1946a	-1,789714948	0,01083211	0,027197732
mmu-mir-28c	-1,770070188	8,92151E-06	4,1687E-05
mmu-let-7f-2-3p	-1,763086769	3,14739E-08	2,03701E-07
mmu-mir-219a-1-3p	-1,735018182	0,000320736	0,001148476
mmu-mir-6395	-1,710427075	0,004164566	0,011571942
mmu-mir-24-3p	-1,70974743	3,62741E-09	2,77924E-08
mmu-let-7f-5p	-1,69590568	5,59806E-06	2,6881E-05
mmu-mir-27b-5p	-1,677699209	1,96255E-05	8,73924E-05
mmu-mir-24-1-5p	-1,676536173	4,76781E-05	0,000194826
mmu-mir-3471	-1,627540824	0,000451516	0,00157879
mmu-mir-192-5p	-1,615210111	2,92082E-09	2,27126E-08
mmu-mir-15a-5p	-1,610454651	0,000158403	0,000594057
mmu-mir-374b-3p	-1,550250214	0,011070493	0,027729457
mmu-mir-6516-5p	-1,549209651	0,001875886	0,005698755
mmu-mir-28a-5p	-1,546992823	1,5497E-05	7,02083E-05
mmu-let-7g-5p	-1,523515065	9,23498E-06	4,29592E-05
mmu-mir-32-5p	-1,513712735	0,003032333	0,008656686
mmu-let-7b-3p	-1,487873928	0,00124918	0,003944379
mmu-mir-29b-1-5p	-1,484385845	0,01866684	0,04410623
mmu-let-7c-2-3p	-1,472680038	3,51694E-05	0,000147768
mmu-mir-126a-3p	-1,449466707	0,000174416	0,000651404
mmu-let-7d-5p	-1,443836932	5,4152E-05	0,000219558
mmu-mir-26b-5p	-1,415297272	0,000325336	0,001156997
mmu-mir-26b-3p	-1,40100135	7,51233E-05	0,00029651
mmu-mir-361-3p	-1,393759031	0,001088288	0,003532697
mmu-mir-191-3p	-1,393745309	0,006235339	0,016718896
mmu-mir-1947-5p	-1,390106036	0,001666576	0,005107566
mmu-mir-145a-3p	-1,377414399	6,80963E-06	3,25488E-05
mmu-mir-466q	-1,373784977	0,00017538	0,000652665
mmu-mir-203-3p	-1,361114162	0,006098838	0,016421159
mmu-mir-1843b-5p	-1,354519833	5,29286E-06	2,57718E-05
mmu-mir-3473f	-1,350822185	0,000808848	0,00272757
mmu-let-7c-1-3p	-1,287531015	0,00836053	0,021670826
mmu-mir-208a-3p	-1,285255351	0,00100714	0,003310535
mmu-mir-29a-5p	-1,283546338	0,000127961	0,000492013
mmu-mir-1191a	-1,193579602	0,000310635	0,001116142
mmu-let-7a-5p	-1,191782325	3,44141E-05	0,00014577
mmu-mir-339-3p	-1,189612791	0,00401308	0,011240938
mmu-let-7b-5p	-1,177409427	0,00284806	0,008243552
mmu-mir-744-3p	-1,169802663	0,005816222	0,015741568
mmu-mir-499-5p	-1,131311693	0,016315499	0,039172236
mmu-mir-3473d	-1,120246702	0,003958643	0,011118346
mmu-let-7g-3p	-1,119877533	0,020287359	0,047611324
mmu-mir-1249-3p	-1,108949589	0,00119251	0,003788401
mmu-mir-126a-5p	-1,099563082	0,007620276	0,020000824
mmu-let-7f-1-3p	-1,088745288	0,000915019	0,003046166
mmu-mir-709	-1,078165802	0,011814721	0,02931176
mmu-mir-30a-3p	-1,029586026	0,008589032	0,022200728
mmu-mir-3102-3p	-1,001350808	0,002362881	0,007034633
mmu-mir-23a-3p	-0,989798772	0,000153195	0,00058047
mmu-mir-26a-5p	-0,984231958	0,001180153	0,003761177
mmu-mir-30c-5p	-0,972773669	0,011242977	0,028093962
mmu-mir-30e-5p	-0,970083092	0,000659028	0,002251499
mmu-mir-99a-5p	-0,865783851	0,008816568	0,022572146
mmu-mir-139-5p	-0,863989581	0,011413851	0,028452709
mmu-mir-27a-3p	-0,834721523	0,008138951	0,021201966
mmu-mir-151-5p	-0,812989585	0,001087444	0,003532697
mmu-mir-10a-5p	-0,792012116	0,016799654	0,040149632
mmu-mir-125b-5p	-0,790053981	0,001103907	0,003572272
mmu-mir-148b-3p	-0,766585113	0,017230258	0,040990705
mmu-mir-143-3p	-0,727834184	0,019086523	0,044894259
mmu-mir-30a-5p	-0,674447633	0,006489768	0,017250862
mmu-mir-23b-3p	-0,646540392	0,016774929	0,040149632
mmu-mir-30d-5p	-0,636215472	0,016128063	0,038811643
mmu-mir-210-3p	0,611705552	0,009429212	0,02402259
mmu-mir-181d-5p	0,812394933	0,0040998	0,011453061
mmu-mir-186-5p	0,866500414	0,004426021	0,012233193
mmu-mir-130a-3p	0,888842929	0,002146366	0,006445285
mmu-mir-342-3p	0,965137843	0,002767973	0,00807907
mmu-mir-484	1,011706297	0,004260375	0,011806678
mmu-mir-148b-5p	1,038611677	0,006241507	0,016718896
mmu-mir-1981-5p	1,114829027	0,001029347	0,003362317
mmu-mir-1839-3p	1,147442154	0,004777754	0,013101104
mmu-mir-193b-3p	1,181484612	0,006028768	0,016274551
mmu-mir-125a-3p	1,187841041	0,000508331	0,001765603
mmu-mir-5100	1,226128195	0,001473169	0,004582215
mmu-mir-342-5p	1,235671184	0,002601634	0,007636345
mmu-mir-877-5p	1,249660515	0,002175593	0,006514276
mmu-mir-193a-3p	1,259119692	2,8404E-05	0,000122301
mmu-mir-452-5p	1,264683013	0,016910005	0,040320882
mmu-mir-6236	1,349351996	0,012635066	0,030978209
mmu-mir-467c-5p	1,359140926	0,012469121	0,030643453
mmu-mir-181c-3p	1,374887178	0,000182339	0,000676147
mmu-mir-93-5p	1,376238676	3,10647E-05	0,000133208
mmu-mir-466f-3p	1,400805322	0,007846858	0,020492296
mmu-mir-93-3p	1,404957621	0,00412889	0,011503486
mmu-mir-25-3p	1,407431997	2,47876E-11	2,71044E-10
mmu-mir-33-5p	1,454494541	0,000578181	0,001994917
mmu-mir-467e-5p	1,479698852	0,003815527	0,01074535
mmu-mir-106b-5p	1,489368924	0,000117154	0,000457209
mmu-mir-872-3p	1,497803414	5,31289E-09	3,87135E-08
mmu-mir-574-3p	1,503336657	0,000492314	0,001715689
mmu-mir-1983	1,512793506	0,000126319	0,000487498
mmu-mir-155-5p	1,552527952	1,85567E-08	1,25559E-07
mmu-mir-582-5p	1,554536611	0,00563925	0,015382456
mmu-mir-16-2-3p	1,568874372	0,002986695	0,008549825
mmu-mir-467d-5p	1,614968229	0,001377711	0,004311035
mmu-mir-106b-3p	1,627209365	3,08389E-06	1,55769E-05
mmu-mir-676-3p	1,665904665	3,00147E-07	1,71842E-06
mmu-mir-503-3p	1,697129877	3,66608E-05	0,000152815
mmu-mir-15b-5p	1,710985514	9,92912E-05	0,000388953
mmu-mir-1981-3p	1,719730411	0,000155366	0,000586564
mmu-mir-324-3p	1,734447146	1,75355E-08	1,19425E-07
mmu-mir-3968	1,744665555	0,00117733	0,003761177
mmu-mir-350-3p	1,792498289	0,001729319	0,005284313
mmu-mir-17-3p	1,796749055	1,70301E-06	9,00778E-06
mmu-mir-141-3p	1,798527761	0,003078444	0,008740432
mmu-mir-215-5p	1,806053507	5,48053E-05	0,000220491
mmu-mir-324-5p	1,808623622	3,09445E-06	1,55769E-05
mmu-mir-20a-3p	1,818502606	0,009456292	0,02403282
mmu-mir-3074-5p	1,848150387	0,001166412	0,003751237
mmu-mir-19b-3p	1,898440652	0,001946831	0,005879995
mmu-mir-31-5p	1,898993163	2,41137E-10	2,22358E-09
mmu-mir-6538	1,916602303	0,000149498	0,000568529
mmu-mir-326-5p	1,918691799	6,11587E-05	0,000244166
mmu-mir-199b-5p	1,921076958	0,002513562	0,007398678
mmu-let-7e-5p	1,922880612	6,50775E-10	5,6042E-09
mmu-mir-140-3p	1,926451656	4,03781E-10	3,62707E-09
mmu-mir-582-3p	1,934708945	2,78512E-08	1,82522E-07
mmu-mir-199b-3p	1,940770457	1,18411E-06	6,42627E-06
mmu-mir-181a-1-3p	1,949196585	1,92763E-06	1,00006E-05
mmu-mir-92b-3p	1,958672827	0,000278617	0,001008053
mmu-mir-455-3p	1,962812873	0,005801191	0,015741568
mmu-mir-222-3p	1,986035701	3,83867E-08	2,43896E-07
mmu-mir-421-3p	1,995451859	1,13036E-06	6,16666E-06
mmu-mir-27a-5p	2,000342857	1,02262E-05	4,73588E-05
mmu-mir-376b-5p	2,004047258	0,000781456	0,002643756
mmu-mir-17-5p	2,024263166	3,69366E-07	2,10317E-06
mmu-mir-1957a	2,045071506	0,000120232	0,00046747
mmu-mir-500-5p	2,085856587	0,021034189	0,049253091
mmu-mir-196b-5p	2,14530196	0,009313013	0,023784706
mmu-mir-322-3p	2,15428783	4,69992E-06	2,321E-05
mmu-mir-467a-3p	2,170003627	4,64213E-05	0,000190437
mmu-mir-3089-3p	2,19140353	0,001016483	0,003330739
mmu-mir-450b-5p	2,213659293	1,48459E-08	1,02446E-07
mmu-mir-7083-5p	2,238368614	0,00221132	0,006602278
mmu-mir-362-5p	2,238908963	0,001540875	0,004778547
mmu-mir-652-3p	2,244780906	7,78249E-13	9,42948E-12
mmu-mir-99b-5p	2,275432324	5,57871E-13	6,92025E-12
mmu-mir-669a-5p	2,293162547	1,46591E-06	7,83322E-06
mmu-mir-466n-5p	2,310476022	0,009616275	0,024379949
mmu-mir-598-3p	2,338303016	0,000830529	0,00279165
mmu-mir-1961	2,342458424	0,000268444	0,000978036
mmu-mir-5126	2,349963495	0,000216434	0,000794098
mmu-mir-669c-5p	2,353410619	1,49434E-05	6,79955E-05
mmu-mir-18a-3p	2,377953406	8,36974E-06	3,9285E-05
mmu-mir-455-5p	2,385958371	4,01855E-08	2,53778E-07
mmu-mir-3473e	2,401447401	9,46724E-09	6,71079E-08
mmu-mir-652-5p	2,405230553	0,006730227	0,01784452
mmu-mir-375-3p	2,440206852	0,001212576	0,003840439
mmu-mir-669d-5p	2,46990638	0,002882851	0,00829815
mmu-mir-19a-3p	2,502838169	4,44904E-06	2,20757E-05
mmu-mir-500-3p	2,542398	1,25095E-07	7,57846E-07
mmu-mir-125b-1-3p	2,552824341	5,51672E-12	6,18109E-11
mmu-mir-365-2-5p	2,55488169	0,000125384	0,000485689
mmu-mir-467a-5p	2,556422832	2,06284E-07	1,21919E-06
mmu-mir-25-5p	2,561756385	1,26966E-05	5,82813E-05
mmu-mir-329-5p	2,566709229	3,38554E-08	2,17761E-07
mmu-mir-297c-3p	2,649192976	0,001919566	0,005814498
mmu-mir-379-5p	2,682334171	4,96106E-09	3,64044E-08
mmu-mir-301a-3p	2,693417308	2,19311E-35	1,52348E-33
mmu-mir-532-3p	2,718140491	5,38032E-17	1,05779E-15
mmu-mir-92a-1-5p	2,724498145	1,8081E-05	8,15601E-05
mmu-mir-99b-3p	2,728992939	1,501E-15	2,44381E-14
mmu-mir-532-5p	2,729311992	4,60919E-29	2,28704E-27
mmu-mir-224-5p	2,731242631	1,15012E-12	1,34655E-11
mmu-mir-199a-3p	2,744414864	3,66639E-05	0,000152815
mmu-mir-320-5p	2,746986496	0,000143563	0,000549973
mmu-mir-218-5p	2,757370186	1,42425E-15	2,35566E-14
mmu-mir-188-3p	2,801293493	0,000686544	0,002337838
mmu-mir-335-3p	2,863274588	4,30064E-10	3,79769E-09
mmu-mir-6944-3p	2,87891546	3,12285E-05	0,000133361
mmu-mir-485-5p	2,886700095	3,41175E-06	1,70916E-05
mmu-mir-326-3p	2,886749714	1,73026E-07	1,03617E-06
mmu-mir-199a-5p	2,891683677	5,87708E-14	8,16522E-13
mmu-mir-6238	2,910817017	8,60766E-05	0,00033846
mmu-mir-184-3p	2,912593393	3,72302E-07	2,10836E-06
mmu-mir-501-5p	2,924931883	2,16402E-05	9,51439E-05
mmu-mir-211-5p	2,926397732	1,05793E-05	4,87773E-05
mmu-mir-450a-5p	2,934556796	3,58755E-16	6,33598E-15
mmu-mir-466c-5p	2,945218841	5,58729E-05	0,000223921
mmu-mir-653-5p	3,028811483	0,002860373	0,008256258
mmu-mir-21a-5p	3,04143748	1,49679E-26	6,2386E-25
mmu-mir-188-5p	3,049253815	5,4684E-12	6,18109E-11
mmu-mir-6539	3,050725423	0,000515541	0,001784697
mmu-mir-3060-5p	3,122938625	0,00157855	0,004866416
mmu-mir-466g	3,148207637	2,0237E-06	1,03877E-05
mmu-mir-335-5p	3,149308192	2,47901E-07	1,43507E-06
mmu-mir-493-5p	3,174690713	0,002494778	0,007364188
mmu-mir-450b-3p	3,181220529	1,94671E-08	1,30869E-07
mmu-mir-542-5p	3,209535571	3,3012E-23	1,07495E-21
mmu-mir-485-3p	3,226735893	6,88673E-07	3,79651E-06
mmu-mir-301a-5p	3,230883376	5,95839E-09	4,28183E-08
mmu-mir-214-5p	3,236507482	8,03338E-21	2,20284E-19
mmu-mir-134-3p	3,236520253	0,000148351	0,000566233
mmu-mir-155-3p	3,244092595	8,60343E-08	5,3046E-07
mmu-mir-337-3p	3,256521038	0,000158491	0,000594057
mmu-mir-495-3p	3,25908285	0,001327137	0,004165291
mmu-mir-466c-3p	3,27709015	1,43831E-09	1,1801E-08
mmu-mir-136-5p	3,337367679	4,70009E-09	3,49821E-08
mmu-mir-337-5p	3,344837042	5,48634E-17	1,05866E-15
mmu-mir-214-3p	3,375362127	1,15033E-18	2,66365E-17
mmu-mir-200b-3p	3,409719077	2,07098E-07	1,21919E-06
mmu-mir-377-5p	3,416355346	0,001158601	0,003737654
mmu-mir-142a-3p	3,423559584	4,20939E-11	4,30018E-10
mmu-mir-129-5p	3,430180248	7,89976E-06	3,74162E-05
mmu-mir-466h-5p	3,450891501	0,002459567	0,007280877
mmu-mir-669a-3p	3,488388511	9,18011E-10	7,77697E-09
mmu-mir-142a-5p	3,504974708	3,20799E-10	2,90672E-09
mmu-mir-146b-5p	3,58017431	3,82328E-14	5,45733E-13
mmu-mir-376b-3p	3,643180156	5,52855E-09	4,00052E-08
mmu-mir-15b-3p	3,650475111	1,49185E-09	1,21446E-08
mmu-mir-670-3p	3,660139316	0,000610959	0,002101054
mmu-mir-369-3p	3,66566016	1,62798E-07	9,80552E-07
mmu-mir-673-3p	3,688076671	6,89472E-07	3,79651E-06
mmu-mir-136-3p	3,688940271	1,34369E-17	2,8574E-16
mmu-mir-493-3p	3,759651373	0,004574119	0,012575811
mmu-mir-708-5p	3,761859875	4,41006E-08	2,76824E-07
mmu-mir-200a-3p	3,834018447	3,25365E-11	3,39031E-10
mmu-mir-433-5p	3,835013915	4,31174E-05	0,000178287
mmu-mir-376c-3p	3,840838917	2,58995E-07	1,49101E-06
mmu-mir-351-3p	3,849997392	2,11694E-10	1,96951E-09
mmu-mir-154-5p	3,887198028	1,05999E-13	1,45331E-12
mmu-mir-503-5p	3,892759047	2,02723E-14	3,10643E-13
mmu-mir-429-3p	3,917882053	3,35769E-09	2,59164E-08
mmu-mir-6960-5p	3,922257715	0,01072249	0,026987524
mmu-mir-34c-5p	3,92532614	3,88151E-27	1,75849E-25
mmu-mir-7653-3p	3,928635434	0,021158516	0,049433125
mmu-mir-31-3p	3,98136223	3,04758E-08	1,98474E-07
mmu-mir-18a-5p	4,025194164	2,56665E-11	2,75716E-10
mmu-mir-449a-5p	4,081501443	4,52751E-07	2,55009E-06
mmu-mir-466d-3p	4,135275523	2,09717E-05	9,25953E-05
mmu-mir-369-5p	4,140326889	1,50637E-11	1,66983E-10
mmu-mir-21a-3p	4,145359234	1,322E-19	3,27981E-18
mmu-mir-127-5p	4,14777076	1,94346E-19	4,70951E-18
mmu-mir-344c-3p	4,154351967	0,008607576	0,022200728
mmu-mir-541-5p	4,185775153	6,7986E-23	2,14671E-21
mmu-mir-501-3p	4,185945921	1,72978E-25	6,67568E-24
mmu-mir-299a-3p	4,201590137	1,41462E-17	2,89026E-16
mmu-mir-2137	4,209486458	2,53538E-13	3,34414E-12
mmu-mir-708-3p	4,21396068	8,55606E-10	7,30771E-09
mmu-mir-300-3p	4,250478366	5,627E-21	1,58468E-19
mmu-mir-411-3p	4,28503876	2,62506E-16	4,85833E-15
mmu-mir-668-3p	4,308121939	1,07512E-13	1,4549E-12
mmu-mir-379-3p	4,343242849	2,90298E-16	5,21535E-15
mmu-mir-134-5p	4,361689342	8,24434E-27	3,57942E-25
mmu-mir-672-5p	4,377140225	1,8066E-14	2,80967E-13
mmu-mir-411-5p	4,378272906	2,65763E-16	4,85833E-15
mmu-mir-679-5p	4,387016412	7,07338E-09	5,04826E-08
mmu-mir-344-3p	4,39406129	1,45654E-06	7,82762E-06
mmu-mir-127-3p	4,408555552	5,18251E-20	1,31711E-18
mmu-mir-542-3p	4,410939461	1,27609E-21	3,79911E-20
mmu-mir-5114	4,42785171	0,008731071	0,022463645
mmu-mir-449c-5p	4,432539571	1,92909E-06	1,00006E-05
mmu-mir-615-3p	4,446348199	6,86868E-05	0,000272135
mmu-mir-130a-5p	4,472709441	2,23742E-05	9,79574E-05
mmu-mir-6540-3p	4,498803076	0,000210453	0,00077763
mmu-mir-543-3p	4,527436929	2,28157E-05	9,94725E-05
mmu-mir-20b-5p	4,537609443	4,31087E-05	0,000178287
mmu-mir-299a-5p	4,594794083	6,02761E-07	3,3587E-06
mmu-mir-673-5p	4,612442955	1,16913E-23	4,06077E-22
mmu-mir-666-3p	4,637286424	4,9996E-13	6,27661E-12
mmu-mir-377-3p	4,643835618	1,08717E-12	1,2873E-11
mmu-mir-182-3p	4,677398229	0,002418888	0,007180858
mmu-mir-433-3p	4,70296193	1,0318E-20	2,75675E-19
mmu-mir-183-3p	4,706750951	0,001854629	0,005650652
mmu-mir-496a-3p	4,71994751	8,66959E-08	5,31395E-07
mmu-mir-410-3p	4,756009845	2,96304E-29	1,57966E-27
mmu-mir-540-3p	4,77244724	1,41105E-17	2,89026E-16
mmu-mir-130b-5p	4,777068834	1,7989E-17	3,60472E-16
mmu-mir-329-3p	4,804094234	1,11243E-09	9,27319E-09
mmu-mir-370-3p	4,849206298	8,82235E-11	8,67254E-10
mmu-mir-34b-5p	4,864497266	5,23237E-12	5,99135E-11
mmu-mir-667-5p	4,934365184	0,007598638	0,019994396
mmu-mir-382-3p	4,983718649	1,99623E-05	8,85138E-05
mmu-mir-494-3p	4,997599569	6,92261E-07	3,79651E-06
mmu-mir-434-3p	5,025205616	7,6321E-16	1,32544E-14
mmu-mir-409-3p	5,029139054	8,1794E-48	1,70459E-45
mmu-mir-3544-5p	5,056964118	0,006474445	0,017250862
mmu-mir-144-5p	5,092306853	2,49714E-11	2,71044E-10
mmu-mir-18b-5p	5,098713721	0,002819273	0,008205817
mmu-mir-18b-3p	5,101815363	0,015942874	0,038454803
mmu-mir-106a-5p	5,125922242	0,000322491	0,001150808
mmu-mir-301b-5p	5,134003224	0,007078086	0,018719203
mmu-mir-3063-3p	5,140238008	0,000945401	0,003137285
mmu-mir-381-3p	5,218892693	4,74088E-48	1,235E-45
mmu-mir-380-5p	5,238612873	0,001408178	0,004393177
mmu-mir-667-3p	5,263585419	8,18029E-16	1,39736E-14
mmu-mir-34b-3p	5,263627397	4,13536E-09	3,1225E-08
mmu-mir-543-5p	5,271473804	0,005657134	0,015390949
mmu-mir-666-5p	5,28379454	5,75705E-14	8,10655E-13
mmu-mir-1197-3p	5,339775348	0,000985984	0,003251253
mmu-mir-487b-3p	5,389038108	3,02812E-14	4,50757E-13
mmu-mir-3081-3p	5,400456111	0,002834756	0,0082279
mmu-mir-182-5p	5,402763223	6,40375E-42	8,34088E-40
mmu-mir-351-5p	5,420230284	1,71161E-35	1,27393E-33
mmu-mir-665-3p	5,471948219	4,93868E-13	6,27661E-12
mmu-mir-434-5p	5,489914064	7,39175E-25	2,75079E-23
mmu-mir-376a-5p	5,551286297	7,36796E-15	1,18114E-13
mmu-mir-6540-5p	5,621586383	0,000431386	0,001513484
mmu-mir-431-3p	5,630098373	5,2315E-11	5,19164E-10
mmu-mir-144-3p	5,683557209	1,06345E-30	6,51831E-29
mmu-mir-451a	5,714893855	1,15275E-10	1,12258E-09
mmu-mir-341-3p	5,754735374	4,33425E-42	6,45184E-40
mmu-mir-183-5p	5,811257973	5,79321E-39	5,48775E-37
mmu-mir-208b-3p	5,889338523	1,61499E-18	3,65829E-17
mmu-mir-323-3p	5,963755415	1,47818E-10	1,40024E-09
mmu-mir-205-5p	6,042305318	5,18998E-11	5,19164E-10
mmu-mir-412-3p	6,054759137	0,000367629	0,00129854
mmu-mir-376a-3p	6,095823425	4,95468E-10	4,30231E-09
mmu-mir-3072-3p	6,187640113	0,000257425	0,000941181
mmu-mir-431-5p	6,256276697	9,29944E-32	6,05626E-30
mmu-mir-1193-3p	6,26136468	4,89134E-05	0,000199093
mmu-mir-675-5p	6,274998621	0,000215506	0,000793489
mmu-mir-130b-3p	6,340058424	5,69743E-66	2,96836E-63
mmu-mir-96-5p	6,461143174	1,33024E-05	6,07945E-05
mmu-mir-296-5p	6,469501969	3,03197E-29	1,57966E-27
mmu-mir-412-5p	6,57383505	6,26248E-05	0,000249065
mmu-mir-370-5p	6,607096467	4,39779E-05	0,000181126
mmu-mir-363-3p	6,633921754	2,07216E-08	1,37528E-07
mmu-mir-296-3p	6,761855254	1,77034E-28	8,38499E-27
mmu-mir-483-3p	6,787164745	6,51248E-45	1,131E-42
mmu-mir-382-5p	6,966507147	9,33755E-13	1,11836E-11
mmu-mir-344d-3p	7,002771145	5,08921E-06	2,5014E-05
mmu-mir-298-5p	7,091962933	1,5249E-65	5,29649E-63
mmu-mir-344b-3p	7,154820266	1,45735E-06	7,82762E-06
mmu-mir-34c-3p	7,178870407	1,78196E-06	9,37777E-06
mmu-mir-409-5p	7,204793158	2,00546E-06	1,0345E-05
mmu-mir-208b-5p	7,315044378	5,47537E-06	2,65364E-05
mmu-mir-380-3p	7,481834974	6,38679E-24	2,29484E-22
mmu-mir-483-5p	7,779469339	1,41634E-23	4,76072E-22
mmu-mir-301b-3p	7,79309812	1,10474E-36	8,85492E-35
mmu-mir-758-3p	7,813310989	2,37626E-07	1,38328E-06
mmu-mir-3099-3p	8,662938012	1,3342E-08	9,39349E-08
mmu-mir-675-3p	9,849152454	1,22347E-10	1,18042E-09
