# Supplementary material for: In vitro CSC-derived cardiomyocytes exhibit the typical microRNA-mRNA blueprint of endogenous cardiomyocytes
Source: Commun Biol. 2021 Sep 30;4:1146. doi: 10.1038/s42003-021-02677-y (PMC8484596; doi:10.1038/s42003-021-02677-y)
Supplement: Supplementary file 9 — Supplementary Data 7 [file 42003_2021_2677_MOESM9_ESM.xls]

## Sheet: Supplementary Data 7
Supplementary Data 7. miRNA/mRNA interactions between down-regulated (green) miRNAs/up-regulated (red) targets and up-regulated (red) miRNAs/downregulated (green) targets in the “aCMs vs. CSCs” comparison involved in the processes of cardiomyocyte differentiation.
mmu-miR	Target		QUALIFIER		GO NAME		GO TERM		REFERENCE		ECO ID
miR-34b-3p	Tbx5	acts_upstream_of_or_within		cardiac muscle cell differentiation		GO:0055007		PMID:20691899		ECO:0000316
miR-34b-5p	Slc8a1	acts_upstream_of_or_within		cardiac muscle cell development		GO:0055013		PMID:21302256		ECO:0000315
miR-34b-5p	Notch1	involved_in		regulation of transcription from RNA polymerase II promoter involved in myocardial precursor cell differentiation		GO:0003256		PMID:20007915		ECO:0000315
miR-34b-5p	Tenm4	acts_upstream_of_or_within		cardiac cell fate specification		GO:0060912		PMID:17350578		ECO:0000315
miR-34b-5p	Prox1	involved_in		ventricular cardiac myofibril assembly		GO:0055005		PMID:19091769		ECO:0000315
miR-34b-5p	Rarb	acts_upstream_of_or_within		ventricular cardiac muscle cell differentiation		GO:0055012		PMID:9428411		ECO:0000315
miR-34c-5p	Slc8a1	acts_upstream_of_or_within		cardiac muscle cell development		GO:0055013		PMID:21302256		ECO:0000315
miR-34c-5p	Notch1	involved_in		regulation of transcription from RNA polymerase II promoter involved in myocardial precursor cell differentiation		GO:0003256		PMID:20007915		ECO:0000315
miR-34c-5p	Prox1	involved_in		ventricular cardiac myofibril assembly		GO:0055005		PMID:19091769		ECO:0000315
miR-34c-5p	Rarb	acts_upstream_of_or_within		ventricular cardiac muscle cell differentiation		GO:0055012		PMID:9428411		ECO:0000315
miR-96-5p	Atg7	acts_upstream_of_or_within		cardiac muscle cell development		GO:0055013		PMID:17450150		ECO:0000315
miR-96-5p	Slc8a1	acts_upstream_of_or_within		cardiac muscle cell development		GO:0055013		PMID:21302256		ECO:0000315
miR-96-5p	Nox4	acts_upstream_of_or_within		cardiac muscle cell differentiation		GO:0055007		PMID:16775014		ECO:0000315
miR-96-5p	Sox6	acts_upstream_of_or_within		cardiac muscle cell differentiation		GO:0055007		PMID:14530442		ECO:0000314
miR-96-5p	Tenm4	acts_upstream_of_or_within		cardiac cell fate specification		GO:0060912		PMID:17350578		ECO:0000315
miR-96-5p	Sik1	involved_in		cardiac muscle cell differentiation		GO:0055007		PMID:20140255		ECO:0000315
miR-96-5p	Acvr1
miR-96-5p	Cxadr	acts_upstream_of_or_within		cardiac muscle fiber development		GO:0048739		PMID:16079292		ECO:0000315
miR-96-5p	Mtor	involved_in		cardiac cell development		GO:0055006		PMID:23342106		ECO:0000315
miR-125b-1-3p	Nkx2-5	acts_upstream_of_or_within		ventricular cardiac myofibril assembly		GO:0055005		PMID:19546853		ECO:0000315
miR-125b-1-3p	Srf	acts_upstream_of_or_within		positive regulation of transcription from RNA polymerase II promoter involved in myocardial precursor cell differentiation		GO:0003257		GO_REF:0000096		ECO:0000266
miR-182-5p	Slc8a1	acts_upstream_of_or_within		cardiac muscle cell development		GO:0055013		PMID:21302256		ECO:0000315
miR-182-5p	Sox6	acts_upstream_of_or_within		cardiac muscle cell differentiation		GO:0055007		PMID:14530442		ECO:0000314
miR-182-5p	Tenm4	acts_upstream_of_or_within		cardiac cell fate specification		GO:0060912		PMID:17350578		ECO:0000315
miR-182-5p	Hes1	acts_upstream_of_or_within		cardiac neural crest cell development involved in outflow tract morphogenesis		GO:0061309		PMID:19609448		ECO:0000315
miR-182-5p	Acvr1
miR-182-5p	Atg7	acts_upstream_of_or_within		cardiac muscle cell development		GO:0055013		PMID:17450150		ECO:0000315
miR-182-5p	Nox4	acts_upstream_of_or_within		cardiac muscle cell differentiation		GO:0055007		PMID:16775014		ECO:0000315
miR-182-5p	Mef2c	acts_upstream_of_or_within		cardiac muscle cell differentiation		GO:0055007		PMID:19035347		ECO:0000316
miR-182-5p	Sik1	involved_in		cardiac muscle cell differentiation		GO:0055007		PMID:20140255		ECO:0000315
miR-182-5p	Cxadr	acts_upstream_of_or_within		cardiac muscle fiber development		GO:0048739		PMID:16079292		ECO:0000315
miR-182-5p	Hey2	acts_upstream_of_or_within		cardiac vascular smooth muscle cell development		GO:0060948		PMID:20619341		ECO:0000315
miR-183-5p	Sox6	acts_upstream_of_or_within		cardiac muscle cell differentiation		GO:0055007		PMID:14530442		ECO:0000314
miR-183-5p	Mef2a	involved_in		ventricular cardiac myofibril assembly		GO:0055005		PMID:12379849		ECO:0000315
miR-183-5p	Mef2c	acts_upstream_of_or_within		cardiac muscle cell differentiation		GO:0055007		PMID:19035347		ECO:0000316
miR-183-5p	Itgb1	acts_upstream_of_or_within		cardiac muscle cell differentiation		GO:0055007		PMID:9004034		ECO:0000315
miR-206-3p	Slc8a1	acts_upstream_of_or_within		cardiac muscle cell development		GO:0055013		PMID:21302256		ECO:0000315
miR-206-3p	Tbx3	acts_upstream_of_or_within		cardiac muscle cell fate commitment		GO:0060923		PMID:18467625		ECO:0000315
miR-206-3p	Tgfbr3	involved_in		epicardium-derived cardiac fibroblast cell development		GO:0060939		PMID:17704211		ECO:0000315
miR-206-3p	Sox6	acts_upstream_of_or_within		cardiac muscle cell differentiation		GO:0055007		PMID:14530442		ECO:0000314
miR-206-3p	Hand2	involved_in		cardiac muscle cell differentiation		GO:0055007		PMID:27783597		ECO:0000304
miR-206-3p	Sox17	acts_upstream_of_or_within		cardiac cell fate determination		GO:0060913		GO_REF:0000096		ECO:0000266
miR-206-3p	Spry1	involved_in		epithelial to mesenchymal transition involved in cardiac fibroblast development		GO:0060940		GO_REF:0000107		ECO:0000265
miR-206-3p	Myocd	involved_in		cardiac muscle cell differentiation		GO:0055007		PMID:21873635		ECO:0000318
miR-206-3p	Akap13	involved_in		cardiac muscle cell differentiation		GO:0055007		PMID:20139090		ECO:0000315
miR-206-3p	Gata6	acts_upstream_of_or_within		cardiac vascular smooth muscle cell differentiation		GO:0060947		GO_REF:0000096		ECO:0000266
miR-206-3p	Rarb	acts_upstream_of_or_within		ventricular cardiac muscle cell differentiation		GO:0055012		PMID:9428411		ECO:0000315
miR-206-3p	Nrp1	NOT|involved_in		cardiac neural crest cell migration involved in outflow tract morphogenesis		GO:0003253		PMID:26053665		ECO:0000315
miR-344d-3p	Slc8a1	acts_upstream_of_or_within		cardiac muscle cell development		GO:0055013		PMID:21302256		ECO:0000315
miR-344d-3p	Tbx5	acts_upstream_of_or_within		cardiac muscle cell differentiation		GO:0055007		PMID:20691899		ECO:0000316
miR-466c-3p	Prok2	involved_in		epicardium-derived cardiac vascular smooth muscle cell differentiation		GO:0060983		PMID:20299672		ECO:0000304
miR-466n-3p	Slc8a1	acts_upstream_of_or_within		cardiac muscle cell development		GO:0055013		PMID:21302256		ECO:0000315
miR-466n-3p	Spry1	involved_in		epithelial to mesenchymal transition involved in cardiac fibroblast development		GO:0060940		GO_REF:0000107		ECO:0000265
miR-615-3p	Mef2a	involved_in		ventricular cardiac myofibril assembly		GO:0055005		PMID:12379849		ECO:0000315
miR-1a-3p	Cited2	acts_upstream_of_or_within		cardiac neural crest cell development involved in heart development		GO:0061308		PMID:11694877		ECO:0000315
miR-1a-3p	Pdcd4	acts_upstream_of_or_within		epithelial to mesenchymal transition involved in cardiac fibroblast development		GO:0060940		GO_REF:0000096		ECO:0000266
miR-1a-3p	Foxp1	acts_upstream_of_or_within		cardiac muscle cell differentiation		GO:0055007		PMID:20713518		ECO:0000315
miR-1a-3p	Tgfbr3	involved_in		epicardium-derived cardiac fibroblast cell development		GO:0060939		PMID:17704211		ECO:0000315
miR-1a-3p	Pax3	involved_in		cardiac muscle cell differentiation		GO:0055007		PMID:21556048		ECO:0000303
miR-1a-3p	Ift20	acts_upstream_of_or_within		cardiac muscle cell differentiation		GO:0055007		PMID:19654211		ECO:0000315
miR-1a-3p	Met	acts_upstream_of_or_within		cardiac muscle cell development		GO:0055013		PMID:23994610		ECO:0000315
miR-1a-3p	Hnrnpu	acts_upstream_of_or_within		cardiac muscle cell development		GO:0055013		PMID:26039991		ECO:0000315
miR-34a-5p	Foxp1	acts_upstream_of_or_within		cardiac muscle cell differentiation		GO:0055007		PMID:20713518		ECO:0000315
miR-34a-5p	Met	acts_upstream_of_or_within		cardiac muscle cell development		GO:0055013		PMID:23994610		ECO:0000315
miR-34a-5p	Smad4	involved_in		endocardial cell differentiation		GO:0060956		PMID:21330551		ECO:0000315
miR-34a-5p	Pdgfra	involved_in		cardiac myofibril assembly		GO:0055003		PMID:11239463		ECO:0000316
miR-34a-5p	Jag1	involved_in		cardiac neural crest cell development involved in outflow tract morphogenesis		GO:0061309		PMID:19509466		ECO:0000315
miR-34a-5p	Pdgfrb	involved_in		cardiac vascular smooth muscle cell differentiation		GO:0060947		PMID:20299672		ECO:0000304
miR-133a-5p	Rbpj	involved_in		regulation of transcription from RNA polymerase II promoter involved in myocardial precursor cell differentiation		GO:0003256		PMID:21311046		ECO:0000315
miR-133b-3p	Rbpj	involved_in		regulation of transcription from RNA polymerase II promoter involved in myocardial precursor cell differentiation		GO:0003256		PMID:21311046		ECO:0000315
miR-133b-3p	Foxp1	acts_upstream_of_or_within		cardiac muscle cell differentiation		GO:0055007		PMID:20713518		ECO:0000315
miR-133b-3p	Maml1	involved_in		atrioventricular node cell development		GO:0060928		PMID:21266778		ECO:0000315
miR-133b-3p	Tgfb2	involved_in		cardioblast differentiation		GO:0010002		GO_REF:0000107		ECO:0000265
miR-133c	Rbpj	involved_in		regulation of transcription from RNA polymerase II promoter involved in myocardial precursor cell differentiation		GO:0003256		PMID:21311046		ECO:0000315
miR-133c	Foxp1	acts_upstream_of_or_within		cardiac muscle cell differentiation		GO:0055007		PMID:20713518		ECO:0000315
miR-133c	Maml1	involved_in		atrioventricular node cell development		GO:0060928		PMID:21266778		ECO:0000315
miR-133c	Tgfb2	involved_in		cardioblast differentiation		GO:0010002		GO_REF:0000107		ECO:0000265
miR-135a-5p	Hnrnpu	acts_upstream_of_or_within		cardiac muscle cell development		GO:0055013		PMID:26039991		ECO:0000315
miR-135a-5p	Nrg1	involved_in		cardiac muscle cell differentiation		GO:0055007		PMID:17336907		ECO:0000315
miR-135a-5p	Gsk3b	acts_upstream_of_or_within		cell growth involved in cardiac muscle cell development		GO:0061049		GO_REF:0000096		ECO:0000266
miR-135a-5p	Smad4	involved_in		endocardial cell differentiation		GO:0060956		PMID:21330551		ECO:0000315
miR-135a-5p	Rara	acts_upstream_of_or_within		ventricular cardiac muscle cell differentiation		GO:0055012		PMID:9428411		ECO:0000315
miR-136-5p	Mapk1	acts_upstream_of_or_within		cardiac neural crest cell development involved in heart development		GO:0061308		PMID:18952847		ECO:0000316
miR-136-5p	Hnrnpu	acts_upstream_of_or_within		cardiac muscle cell development		GO:0055013		PMID:26039991		ECO:0000315
miR-136-5p	Tgfb2	involved_in		cardioblast differentiation		GO:0010002		GO_REF:0000107		ECO:0000265
miR-142a-5p	Atg7	acts_upstream_of_or_within		cardiac muscle cell development		GO:0055013		PMID:17450150		ECO:0000315
miR-142a-5p	Arid1a	acts_upstream_of_or_within		cardiac muscle cell differentiation		GO:0055007		PMID:24335282		ECO:0000315
miR-142a-5p	Maml1	involved_in		atrioventricular node cell development		GO:0060928		PMID:21266778		ECO:0000315
miR-142a-5p	Nrg1	involved_in		cardiac muscle cell differentiation		GO:0055007		PMID:17336907		ECO:0000315
miR-142a-5p	Gsk3b	acts_upstream_of_or_within		cell growth involved in cardiac muscle cell development		GO:0061049		GO_REF:0000096		ECO:0000266
miR-142a-5p	Smad4	involved_in		endocardial cell differentiation		GO:0060956		PMID:21330551		ECO:0000315
miR-142a-5p	Pdgfra	involved_in		cardiac myofibril assembly		GO:0055003		PMID:11239463		ECO:0000316
miR-148a-3p	Calr	involved_in		cardiac muscle cell differentiation		GO:0055007		GO_REF:0000107		ECO:0000265
miR-148a-3p	Kdm6b	involved_in		cardiac muscle cell differentiation		GO:0055007		PMID:23856522		ECO:0000315
miR-148a-3p	Met	acts_upstream_of_or_within		cardiac muscle cell development		GO:0055013		PMID:23994610		ECO:0000315
miR-148a-3p	Acvr1	acts_upstream_of_or_within		cardiac muscle cell fate commitment		GO:0060923		GO_REF:0000096		ECO:0000266
miR-148a-3p	Tgfb2	involved_in		cardioblast differentiation		GO:0010002		GO_REF:0000107		ECO:0000265
miR-148a-5p	Arid1a	acts_upstream_of_or_within		cardiac muscle cell differentiation		GO:0055007		PMID:24335282		ECO:0000315
miR-150-5p	Foxp1	acts_upstream_of_or_within		cardiac muscle cell differentiation		GO:0055007		PMID:20713518		ECO:0000315
miR-150-5p	Hnrnpu	acts_upstream_of_or_within		cardiac muscle cell development		GO:0055013		PMID:26039991		ECO:0000315
miR-150-5p	Gsk3b	acts_upstream_of_or_within		cell growth involved in cardiac muscle cell development		GO:0061049		GO_REF:0000096		ECO:0000266
miR-150-5p	Tgfb2	involved_in		cardioblast differentiation		GO:0010002		GO_REF:0000107		ECO:0000265
miR-153-3p	Cited2	acts_upstream_of_or_within		cardiac neural crest cell development involved in heart development		GO:0061308		PMID:11694877		ECO:0000315
miR-153-3p	Rest	involved_in		cardiac muscle cell myoblast differentiation		GO:0060379		PMID:21199191		ECO:0000314
miR-153-3p	Arid1a	acts_upstream_of_or_within		cardiac muscle cell differentiation		GO:0055007		PMID:24335282		ECO:0000315
miR-153-3p	Nrg1	involved_in		cardiac muscle cell differentiation		GO:0055007		PMID:17336907		ECO:0000315
miR-153-3p	Atg5	acts_upstream_of_or_within		ventricular cardiac muscle cell development		GO:0055015		PMID:17450150		ECO:0000315
miR-153-3p	Jag1	involved_in		cardiac neural crest cell development involved in outflow tract morphogenesis		GO:0061309		PMID:19509466		ECO:0000315
miR-154-5p	Grem1	involved_in		positive regulation of transcription from RNA polymerase II promoter involved in myocardial precursor cell differentiation		GO:0003257		PMID:18545679		ECO:0000314
miR-196b-5p	Rbpj	involved_in		regulation of transcription from RNA polymerase II promoter involved in myocardial precursor cell differentiation		GO:0003256		PMID:21311046		ECO:0000315
miR-196b-5p	Tsc1	acts_upstream_of_or_within		cardiac muscle cell differentiation		GO:0055007		PMID:11438694		ECO:0000315
miR-196b-5p	Tgfbr3	involved_in		epicardium-derived cardiac fibroblast cell development		GO:0060939		PMID:17704211		ECO:0000315
miR-196b-5p	Smad6	involved_in		cardiac vascular smooth muscle cell development		GO:0060948		PMID:20299672		ECO:0000304
miR-196b-5p	Pdgfra	involved_in		cardiac myofibril assembly		GO:0055003		PMID:11239463		ECO:0000316
miR-204-3p	Cdk1	involved_in		ventricular cardiac muscle cell development		GO:0055015		GO_REF:0000107		ECO:0000265
miR-204-5p	Atg7	acts_upstream_of_or_within		cardiac muscle cell development		GO:0055013		PMID:17450150		ECO:0000315
miR-204-5p	Mapk1	acts_upstream_of_or_within		cardiac neural crest cell development involved in heart development		GO:0061308		PMID:18952847		ECO:0000316
miR-204-5p	Jag1	involved_in		cardiac neural crest cell development involved in outflow tract morphogenesis		GO:0061309		PMID:19509466		ECO:0000315
miR-208a-3p	Lrp6	acts_upstream_of_or_within		canonical Wnt signaling pathway involved in cardiac neural crest cell differentiation involved in heart development		GO:0061310		PMID:19705442		ECO:0000315
miR-208a-3p	Myh10	acts_upstream_of_or_within		ventricular cardiac muscle cell development		GO:0055015		PMID:12893741		ECO:0000315
miR-223-3p	Foxp1	acts_upstream_of_or_within		cardiac muscle cell differentiation		GO:0055007		PMID:20713518		ECO:0000315
miR-223-3p	Tgfbr3	involved_in		epicardium-derived cardiac fibroblast cell development		GO:0060939		PMID:17704211		ECO:0000315
miR-223-3p	Rest	involved_in		cardiac muscle cell myoblast differentiation		GO:0060379		PMID:21199191		ECO:0000314
miR-223-3p	Arid1a	acts_upstream_of_or_within		cardiac muscle cell differentiation		GO:0055007		PMID:24335282		ECO:0000315
miR-223-3p	Vangl2	involved_in		cardiac vascular smooth muscle cell differentiation		GO:0060947		PMID:20299672		ECO:0000304
miR-223-3p	Pdgfra	involved_in		cardiac myofibril assembly		GO:0055003		PMID:11239463		ECO:0000316
miR-223-3p	Myh10	acts_upstream_of_or_within		ventricular cardiac muscle cell development		GO:0055015		PMID:12893741		ECO:0000315
miR-330-5p	Smad6	involved_in		cardiac vascular smooth muscle cell development		GO:0060948		PMID:20299672		ECO:0000304
miR-335-3p	Foxp1	acts_upstream_of_or_within		cardiac muscle cell differentiation		GO:0055007		PMID:20713518		ECO:0000315
miR-335-3p	Atg5	acts_upstream_of_or_within		ventricular cardiac muscle cell development		GO:0055015		PMID:17450150		ECO:0000315
miR-335-3p	Tgfb2	involved_in		cardioblast differentiation		GO:0010002		GO_REF:0000107		ECO:0000265
miR-335-5p	Vangl2	involved_in		cardiac vascular smooth muscle cell differentiation		GO:0060947		PMID:20299672		ECO:0000304
miR-335-5p	Isl1	involved_in		cardiac cell fate determination		GO:0060913		GO_REF:0000107		ECO:0000265
miR-338-3p	Acvr1	acts_upstream_of_or_within		cardiac muscle cell fate commitment		GO:0060923		GO_REF:0000096		ECO:0000266
miR-340-5p	Lrp6	acts_upstream_of_or_within		canonical Wnt signaling pathway involved in cardiac neural crest cell differentiation involved in heart development		GO:0061310		PMID:19705442		ECO:0000315
miR-340-5p	Arid1a	acts_upstream_of_or_within		cardiac muscle cell differentiation		GO:0055007		PMID:24335282		ECO:0000315
miR-340-5p	Kdm6b	involved_in		cardiac muscle cell differentiation		GO:0055007		PMID:23856522		ECO:0000315
miR-340-5p	Maml1	involved_in		atrioventricular node cell development		GO:0060928		PMID:21266778		ECO:0000315
miR-340-5p	Hnrnpu	acts_upstream_of_or_within		cardiac muscle cell development		GO:0055013		PMID:26039991		ECO:0000315
miR-340-5p	Nrg1	involved_in		cardiac muscle cell differentiation		GO:0055007		PMID:17336907		ECO:0000315
miR-340-5p	Pdgfra	involved_in		cardiac myofibril assembly		GO:0055003		PMID:11239463		ECO:0000316
miR-340-5p	Hdac2	acts_upstream_of_or_within		cardiac muscle cell development		GO:0055013		PMID:17322895		ECO:0000315
miR-340-5p	Tsc1	acts_upstream_of_or_within		cardiac muscle cell differentiation		GO:0055007		PMID:11438694		ECO:0000315
miR-340-5p	Tgfbr3	involved_in		epicardium-derived cardiac fibroblast cell development		GO:0060939		PMID:17704211		ECO:0000315
miR-340-5p	Rest	involved_in		cardiac muscle cell myoblast differentiation		GO:0060379		PMID:21199191		ECO:0000314
miR-340-5p	Vcam1	acts_upstream_of_or_within		cardiac neuron differentiation		GO:0060945		GO_REF:0000096		ECO:0000266
miR-340-5p	Mapk1	acts_upstream_of_or_within		cardiac neural crest cell development involved in heart development		GO:0061308		PMID:18952847		ECO:0000316
miR-340-5p	Met	acts_upstream_of_or_within		cardiac muscle cell development		GO:0055013		PMID:23994610		ECO:0000315
miR-340-5p	Smad4	involved_in		endocardial cell differentiation		GO:0060956		PMID:21330551		ECO:0000315
miR-340-5p	Myh10	acts_upstream_of_or_within		ventricular cardiac muscle cell development		GO:0055015		PMID:12893741		ECO:0000315
miR-370-3p	Tgfbr3	involved_in		epicardium-derived cardiac fibroblast cell development		GO:0060939		PMID:17704211		ECO:0000315
miR-370-3p	Slc9a1	acts_upstream_of_or_within		cardiac muscle cell differentiation		GO:0055007		PMID:19011045		ECO:0000315
miR-370-3p	Nrg1	involved_in		cardiac muscle cell differentiation		GO:0055007		PMID:17336907		ECO:0000315
miR-376b-5p	Ift88	acts_upstream_of_or_within		cardiac muscle cell differentiation		GO:0055007		PMID:19654211		ECO:0000315
miR-376c-3p	Tgfbr3	involved_in		epicardium-derived cardiac fibroblast cell development		GO:0060939		PMID:17704211		ECO:0000315
miR-376c-3p	Tgfb2	involved_in		cardioblast differentiation		GO:0010002		GO_REF:0000107		ECO:0000265
miR-378a-3p	Tgfbr3	involved_in		epicardium-derived cardiac fibroblast cell development		GO:0060939		PMID:17704211		ECO:0000315
miR-378a-3p	Atg7	acts_upstream_of_or_within		cardiac muscle cell development		GO:0055013		PMID:17450150		ECO:0000315
miR-378a-3p	Mapk1	acts_upstream_of_or_within		cardiac neural crest cell development involved in heart development		GO:0061308		PMID:18952847		ECO:0000316
miR-378c	Atg7	acts_upstream_of_or_within		cardiac muscle cell development		GO:0055013		PMID:17450150		ECO:0000315
miR-378c	Mapk1	acts_upstream_of_or_within		cardiac neural crest cell development involved in heart development		GO:0061308		PMID:18952847		ECO:0000316
miR-379-5p	Maml1	involved_in		atrioventricular node cell development		GO:0060928		PMID:21266778		ECO:0000315
miR-379-5p	Tgfb2	involved_in		cardioblast differentiation		GO:0010002		GO_REF:0000107		ECO:0000265
miR-449a-3p	Hnrnpu	acts_upstream_of_or_within		cardiac muscle cell development		GO:0055013		PMID:26039991		ECO:0000315
miR-466l-5p	Pdcd4	acts_upstream_of_or_within		epithelial to mesenchymal transition involved in cardiac fibroblast development		GO:0060940		GO_REF:0000096		ECO:0000266
miR-466l-5p	Rara	acts_upstream_of_or_within		ventricular cardiac muscle cell differentiation		GO:0055012		PMID:9428411		ECO:0000315
miR-466l-5p	Tgfb2	involved_in		cardioblast differentiation		GO:0010002		GO_REF:0000107		ECO:0000265
miR-488-3p	Rbpj	involved_in		regulation of transcription from RNA polymerase II promoter involved in myocardial precursor cell differentiation		GO:0003256		PMID:21311046		ECO:0000315
miR-488-3p	Foxp1	acts_upstream_of_or_within		cardiac muscle cell differentiation		GO:0055007		PMID:20713518		ECO:0000315
miR-488-3p	Pax3	involved_in		cardiac muscle cell differentiation		GO:0055007		PMID:21556048		ECO:0000303
miR-488-3p	Smad4	involved_in		endocardial cell differentiation		GO:0060956		PMID:21330551		ECO:0000315
miR-499-5p	Lrp6	acts_upstream_of_or_within		canonical Wnt signaling pathway involved in cardiac neural crest cell differentiation involved in heart development		GO:0061310		PMID:19705442		ECO:0000315
miR-499-5p	Myh10	acts_upstream_of_or_within		ventricular cardiac muscle cell development		GO:0055015		PMID:12893741		ECO:0000315
miR-668-3p	Myh10	acts_upstream_of_or_within		ventricular cardiac muscle cell development		GO:0055015		PMID:12893741		ECO:0000315
miR-668-3p	Pdgfrb	involved_in		cardiac vascular smooth muscle cell differentiation		GO:0060947		PMID:20299672		ECO:0000304
miR-694	Pax3	involved_in		cardiac muscle cell differentiation		GO:0055007		PMID:21556048		ECO:0000303
miR-705	Hnrnpu	acts_upstream_of_or_within		cardiac muscle cell development		GO:0055013		PMID:26039991		ECO:0000315
miR-874-3p	Gsk3b	acts_upstream_of_or_within		cell growth involved in cardiac muscle cell development		GO:0061049		GO_REF:0000096		ECO:0000266
miR-874-5p	Pdgfrb	involved_in		cardiac vascular smooth muscle cell differentiation		GO:0060947		PMID:20299672		ECO:0000304
miR-1199-5p	Tgfbr3	involved_in		epicardium-derived cardiac fibroblast cell development		GO:0060939		PMID:17704211		ECO:0000315
miR-1199-5p	Met	acts_upstream_of_or_within		cardiac muscle cell development		GO:0055013		PMID:23994610		ECO:0000315
miR-3472	Atg7	acts_upstream_of_or_within		cardiac muscle cell development		GO:0055013		PMID:17450150		ECO:0000315
miR-6932-3p	Acvr1	acts_upstream_of_or_within		cardiac muscle cell fate commitment		GO:0060923		GO_REF:0000096		ECO:0000266
miR-7039-3p	Acvr1	acts_upstream_of_or_within		cardiac muscle cell fate commitment		GO:0060923		GO_REF:0000096		ECO:0000266
