# Supplementary material for: In vitro CSC-derived cardiomyocytes exhibit the typical microRNA-mRNA blueprint of endogenous cardiomyocytes
Source: Commun Biol. 2021 Sep 30;4:1146. doi: 10.1038/s42003-021-02677-y (PMC8484596; doi:10.1038/s42003-021-02677-y)
Supplement: Supplementary file 10 — Supplementary Data 8 [file 42003_2021_2677_MOESM10_ESM.xls]

## Sheet: Supplementary Data 8
Supplementary Data 8. miRNA/mRNA interactions between down-regulated (green) miRNAs/up-regulated (red) targets and up-regulated (red) miRNAs/downregulated (green) targets in the “iCMs vs. CSCs” comparison involved in the processes of cardiomyocyte differentiation.
mmu-miR	Target	QUALIFIER	GO NAME	GO TERM	REFERENCE	ECO ID
miR-34b-3p	Tbx5	acts_upstream_of_or_within	cardiac muscle cell differentiation	GO:0055007	PMID:20691899	ECO:0000316
miR-34b-5p	Slc8a1	acts_upstream_of_or_within	cardiac muscle cell development	GO:0055013	PMID:21302256	ECO:0000315
miR-34b-5p	Notch1	involved_in	regulation of transcription from RNA polymerase II promoter involved in myocardial precursor cell differentiation	GO:0003256	PMID:20007915	ECO:0000315
miR-34b-5p	Tenm4	acts_upstream_of_or_within	cardiac cell fate specification	GO:0060912	PMID:17350578	ECO:0000315
miR-34b-5p	Prox1	involved_in	ventricular cardiac myofibril assembly	GO:0055005	PMID:19091769	ECO:0000315
miR-34b-5p	Rarb	acts_upstream_of_or_within	ventricular cardiac muscle cell differentiation	GO:0055012	PMID:9428411	ECO:0000315
miR-34c-5p	Slc8a1	acts_upstream_of_or_within	cardiac muscle cell development	GO:0055013	PMID:21302256	ECO:0000315
miR-34c-5p	Notch1	involved_in	regulation of transcription from RNA polymerase II promoter involved in myocardial precursor cell differentiation	GO:0003256	PMID:20007915	ECO:0000315
miR-34c-5p	Prox1	involved_in	ventricular cardiac myofibril assembly	GO:0055005	PMID:19091769	ECO:0000315
miR-34c-5p	Rarb	acts_upstream_of_or_within	ventricular cardiac muscle cell differentiation	GO:0055012	PMID:9428411	ECO:0000315
miR-96-5p	Atg7	acts_upstream_of_or_within	cardiac muscle cell development	GO:0055013	PMID:17450150	ECO:0000315
miR-96-5p	Slc8a1	acts_upstream_of_or_within	cardiac muscle cell development	GO:0055013	PMID:21302256	ECO:0000315
miR-96-5p	Nox4	acts_upstream_of_or_within	cardiac muscle cell differentiation	GO:0055007	PMID:16775014	ECO:0000315
miR-96-5p	Sox6	acts_upstream_of_or_within	cardiac muscle cell differentiation	GO:0055007	PMID:14530442	ECO:0000314
miR-96-5p	Tenm4	acts_upstream_of_or_within	cardiac cell fate specification	GO:0060912	PMID:17350578	ECO:0000315
miR-96-5p	Sik1	involved_in	cardiac muscle cell differentiation	GO:0055007	PMID:20140255	ECO:0000315
miR-96-5p	Acvr1
miR-96-5p	Cxadr	acts_upstream_of_or_within	cardiac muscle fiber development	GO:0048739	PMID:16079292	ECO:0000315
miR-96-5p	Mtor	involved_in	cardiac cell development	GO:0055006	PMID:23342106	ECO:0000315
miR-125b-1-3p	Nkx2-5	acts_upstream_of_or_within	ventricular cardiac myofibril assembly	GO:0055005	PMID:19546853	ECO:0000315
miR-125b-1-3p	Srf	acts_upstream_of_or_within	positive regulation of transcription from RNA polymerase II promoter involved in myocardial precursor cell differentiation	GO:0003257	GO_REF:0000096	ECO:0000266
miR-182-5p	Slc8a1	acts_upstream_of_or_within	cardiac muscle cell development	GO:0055013	PMID:21302256	ECO:0000315
miR-182-5p	Sox6	acts_upstream_of_or_within	cardiac muscle cell differentiation	GO:0055007	PMID:14530442	ECO:0000314
miR-182-5p	Tenm4	acts_upstream_of_or_within	cardiac cell fate specification	GO:0060912	PMID:17350578	ECO:0000315
miR-182-5p	Hes1	acts_upstream_of_or_within	cardiac neural crest cell development involved in outflow tract morphogenesis	GO:0061309	PMID:19609448	ECO:0000315
miR-182-5p	Acvr1
miR-182-5p	Atg7	acts_upstream_of_or_within	cardiac muscle cell development	GO:0055013	PMID:17450150	ECO:0000315
miR-182-5p	Nox4	acts_upstream_of_or_within	cardiac muscle cell differentiation	GO:0055007	PMID:16775014	ECO:0000315
miR-182-5p	Mef2c	acts_upstream_of_or_within	cardiac muscle cell differentiation	GO:0055007	PMID:19035347	ECO:0000316
miR-182-5p	Sik1	involved_in	cardiac muscle cell differentiation	GO:0055007	PMID:20140255	ECO:0000315
miR-182-5p	Cxadr	acts_upstream_of_or_within	cardiac muscle fiber development	GO:0048739	PMID:16079292	ECO:0000315
miR-182-5p	Hey2	acts_upstream_of_or_within	cardiac vascular smooth muscle cell development	GO:0060948	PMID:20619341	ECO:0000315
miR-183-5p	Sox6	acts_upstream_of_or_within	cardiac muscle cell differentiation	GO:0055007	PMID:14530442	ECO:0000314
miR-183-5p	Mef2a	involved_in	ventricular cardiac myofibril assembly	GO:0055005	PMID:12379849	ECO:0000315
miR-183-5p	Mef2c	acts_upstream_of_or_within	cardiac muscle cell differentiation	GO:0055007	PMID:19035347	ECO:0000316
miR-183-5p	Itgb1	acts_upstream_of_or_within	cardiac muscle cell differentiation	GO:0055007	PMID:9004034	ECO:0000315
miR-206-3p	Slc8a1	acts_upstream_of_or_within	cardiac muscle cell development	GO:0055013	PMID:21302256	ECO:0000315
miR-206-3p	Tbx3	acts_upstream_of_or_within	cardiac muscle cell fate commitment	GO:0060923	PMID:18467625	ECO:0000315
miR-206-3p	Tgfbr3	involved_in	epicardium-derived cardiac fibroblast cell development	GO:0060939	PMID:17704211	ECO:0000315
miR-206-3p	Sox6	acts_upstream_of_or_within	cardiac muscle cell differentiation	GO:0055007	PMID:14530442	ECO:0000314
miR-206-3p	Hand2	involved_in	cardiac muscle cell differentiation	GO:0055007	PMID:27783597	ECO:0000304
miR-206-3p	Sox17	acts_upstream_of_or_within	cardiac cell fate determination	GO:0060913	GO_REF:0000096	ECO:0000266
miR-206-3p	Spry1	involved_in	epithelial to mesenchymal transition involved in cardiac fibroblast development	GO:0060940	GO_REF:0000107	ECO:0000265
miR-206-3p	Myocd	involved_in	cardiac muscle cell differentiation	GO:0055007	PMID:21873635	ECO:0000318
miR-206-3p	Akap13	involved_in	cardiac muscle cell differentiation	GO:0055007	PMID:20139090	ECO:0000315
miR-206-3p	Gata6	acts_upstream_of_or_within	cardiac vascular smooth muscle cell differentiation	GO:0060947	GO_REF:0000096	ECO:0000266
miR-206-3p	Rarb	acts_upstream_of_or_within	ventricular cardiac muscle cell differentiation	GO:0055012	PMID:9428411	ECO:0000315
miR-206-3p	Nrp1	NOT|involved_in	cardiac neural crest cell migration involved in outflow tract morphogenesis	GO:0003253	PMID:26053665	ECO:0000315
miR-344d-3p	Slc8a1	acts_upstream_of_or_within	cardiac muscle cell development	GO:0055013	PMID:21302256	ECO:0000315
miR-344d-3p	Tbx5	acts_upstream_of_or_within	cardiac muscle cell differentiation	GO:0055007	PMID:20691899	ECO:0000316
miR-466c-3p	Prok2	involved_in	epicardium-derived cardiac vascular smooth muscle cell differentiation	GO:0060983	PMID:20299672	ECO:0000304
miR-466n-3p	Slc8a1	acts_upstream_of_or_within	cardiac muscle cell development	GO:0055013	PMID:21302256	ECO:0000315
miR-466n-3p	Spry1	involved_in	epithelial to mesenchymal transition involved in cardiac fibroblast development	GO:0060940	GO_REF:0000107	ECO:0000265
miR-615-3p	Mef2a	involved_in	ventricular cardiac myofibril assembly	GO:0055005	PMID:12379849	ECO:0000315
miR-1a-3p	Foxp1	acts_upstream_of_or_within	cardiac muscle cell differentiation	GO:0055007	PMID:20713518	ECO:0000315
miR-1a-3p	Pdcd4	acts_upstream_of_or_within	epithelial to mesenchymal transition involved in cardiac fibroblast development	GO:0060940	GO_REF:0000096	ECO:0000266
miR-1a-3p	Vegfa	acts_upstream_of_or_within	cardiac muscle fiber development	GO:0048739	PMID:10229225	ECO:0000315
miR-1a-3p	Cited2	acts_upstream_of_or_within	cardiac neural crest cell development involved in heart development	GO:0061308	PMID:11694877	ECO:0000315
miR-1a-3p	Hnrnpu	acts_upstream_of_or_within	cardiac muscle cell development	GO:0055013	PMID:26039991	ECO:0000315
miR-1a-3p	Met	acts_upstream_of_or_within	cardiac muscle cell development	GO:0055013	PMID:23994610	ECO:0000315
miR-1a-3p	Ift20	acts_upstream_of_or_within	cardiac muscle cell differentiation	GO:0055007	PMID:19654211	ECO:0000315
miR-1a-3p	Pax3	involved_in	cardiac muscle cell differentiation	GO:0055007	PMID:21556048	ECO:0000303
miR-34a-5p	Foxp1	acts_upstream_of_or_within	cardiac muscle cell differentiation	GO:0055007	PMID:20713518	ECO:0000315
miR-34a-5p	Pdgfrb	involved_in	cardiac vascular smooth muscle cell differentiation	GO:0060947	PMID:20299672	ECO:0000304
miR-34a-5p	Jag1	involved_in	cardiac neural crest cell development involved in outflow tract morphogenesis	GO:0061309	PMID:19509466	ECO:0000315
miR-34a-5p	Pdgfra	involved_in	cardiac myofibril assembly	GO:0055003	PMID:11239463	ECO:0000316
miR-34a-5p	Smad4	involved_in	endocardial cell differentiation	GO:0060956	PMID:21330551	ECO:0000315
miR-34a-5p	Met	acts_upstream_of_or_within	cardiac muscle cell development	GO:0055013	PMID:23994610	ECO:0000315
miR-34a-5p	Speg	acts_upstream_of_or_within	cardiac muscle cell development	GO:0055013	PMID:19118250	ECO:0000315
miR-126a-3p	Vegfa	acts_upstream_of_or_within	cardiac muscle fiber development	GO:0048739	PMID:10229225	ECO:0000315
miR-133a-5p	Rbpj	involved_in	regulation of transcription from RNA polymerase II promoter involved in myocardial precursor cell differentiation	GO:0003256	PMID:21311046	ECO:0000315
miR-133b-3p	Foxp1	acts_upstream_of_or_within	cardiac muscle cell differentiation	GO:0055007	PMID:20713518	ECO:0000315
miR-133b-3p	Rbpj	involved_in	regulation of transcription from RNA polymerase II promoter involved in myocardial precursor cell differentiation	GO:0003256	PMID:21311046	ECO:0000315
miR-133b-3p	Tgfb2	involved_in	cardioblast differentiation	GO:0010002	GO_REF:0000107	ECO:0000265
miR-133b-3p	Maml1	involved_in	atrioventricular node cell development	GO:0060928	PMID:21266778	ECO:0000315
miR-135a-5p	Map2k4	acts_upstream_of_or_within	cell growth involved in cardiac muscle cell development	GO:0061049	GO_REF:0000096	ECO:0000266
miR-135a-5p	Rara	acts_upstream_of_or_within	ventricular cardiac muscle cell differentiation	GO:0055012	PMID:9428411	ECO:0000315
miR-135a-5p	Smad4	involved_in	endocardial cell differentiation	GO:0060956	PMID:21330551	ECO:0000315
miR-135a-5p	Hnrnpu	acts_upstream_of_or_within	cardiac muscle cell development	GO:0055013	PMID:26039991	ECO:0000315
miR-135a-5p	Gsk3b	acts_upstream_of_or_within	cell growth involved in cardiac muscle cell development	GO:0061049	GO_REF:0000096	ECO:0000266
miR-135a-5p	Nrg1	involved_in	cardiac muscle cell differentiation	GO:0055007	PMID:17336907	ECO:0000315
miR-136-5p	Map2k4	acts_upstream_of_or_within	cell growth involved in cardiac muscle cell development	GO:0061049	GO_REF:0000096	ECO:0000266
miR-136-5p	Tgfb2	involved_in	cardioblast differentiation	GO:0010002	GO_REF:0000107	ECO:0000265
miR-136-5p	Hnrnpu	acts_upstream_of_or_within	cardiac muscle cell development	GO:0055013	PMID:26039991	ECO:0000315
miR-136-5p	Mapk1	acts_upstream_of_or_within	cardiac neural crest cell development involved in heart development	GO:0061308	PMID:18952847	ECO:0000316
miR-142a-5p	Pdgfra	involved_in	cardiac myofibril assembly	GO:0055003	PMID:11239463	ECO:0000316
miR-142a-5p	Smad4	involved_in	endocardial cell differentiation	GO:0060956	PMID:21330551	ECO:0000315
miR-142a-5p	Gsk3b	acts_upstream_of_or_within	cell growth involved in cardiac muscle cell development	GO:0061049	GO_REF:0000096	ECO:0000266
miR-142a-5p	Nrg1	involved_in	cardiac muscle cell differentiation	GO:0055007	PMID:17336907	ECO:0000315
miR-142a-5p	Maml1	involved_in	atrioventricular node cell development	GO:0060928	PMID:21266778	ECO:0000315
miR-142a-5p	Arid1a	acts_upstream_of_or_within	cardiac muscle cell differentiation	GO:0055007	PMID:24335282	ECO:0000315
miR-148a-3p	Sgcb	acts_upstream_of_or_within	cardiac muscle cell development	GO:0055013	PMID:10678176	ECO:0000315
miR-148a-3p	Calr	involved_in	cardiac muscle cell differentiation	GO:0055007	GO_REF:0000107	ECO:0000265
miR-148a-3p	Tgfb2	involved_in	cardioblast differentiation	GO:0010002	GO_REF:0000107	ECO:0000265
miR-148a-3p	Met	acts_upstream_of_or_within	cardiac muscle cell development	GO:0055013	PMID:23994610	ECO:0000315
miR-148a-5p	Arid1a	acts_upstream_of_or_within	cardiac muscle cell differentiation	GO:0055007	PMID:24335282	ECO:0000315
miR-150-5p	Foxp1	acts_upstream_of_or_within	cardiac muscle cell differentiation	GO:0055007	PMID:20713518	ECO:0000315
miR-150-5p	Vegfa	acts_upstream_of_or_within	cardiac muscle fiber development	GO:0048739	PMID:10229225	ECO:0000315
miR-150-5p	Tgfb2	involved_in	cardioblast differentiation	GO:0010002	GO_REF:0000107	ECO:0000265
miR-150-5p	Hnrnpu	acts_upstream_of_or_within	cardiac muscle cell development	GO:0055013	PMID:26039991	ECO:0000315
miR-150-5p	Gsk3b	acts_upstream_of_or_within	cell growth involved in cardiac muscle cell development	GO:0061049	GO_REF:0000096	ECO:0000266
miR-153-3p	Cited2	acts_upstream_of_or_within	cardiac neural crest cell development involved in heart development	GO:0061308	PMID:11694877	ECO:0000315
miR-153-3p	Jag1	involved_in	cardiac neural crest cell development involved in outflow tract morphogenesis	GO:0061309	PMID:19509466	ECO:0000315
miR-153-3p	Atg5	acts_upstream_of_or_within	ventricular cardiac muscle cell development	GO:0055015	PMID:17450150	ECO:0000315
miR-153-3p	Nrg1	involved_in	cardiac muscle cell differentiation	GO:0055007	PMID:17336907	ECO:0000315
miR-153-3p	Arid1a	acts_upstream_of_or_within	cardiac muscle cell differentiation	GO:0055007	PMID:24335282	ECO:0000315
miR-154-5p	Grem1	involved_in	positive regulation of transcription from RNA polymerase II promoter involved in myocardial precursor cell differentiation	GO:0003257	PMID:18545679	ECO:0000314
miR-196b-5p	Tsc1	acts_upstream_of_or_within	cardiac muscle cell differentiation	GO:0055007	PMID:11438694	ECO:0000315
miR-196b-5p	Rbpj	involved_in	regulation of transcription from RNA polymerase II promoter involved in myocardial precursor cell differentiation	GO:0003256	PMID:21311046	ECO:0000315
miR-196b-5p	Pdgfra	involved_in	cardiac myofibril assembly	GO:0055003	PMID:11239463	ECO:0000316
miR-204-5p	Jag1	involved_in	cardiac neural crest cell development involved in outflow tract morphogenesis	GO:0061309	PMID:19509466	ECO:0000315
miR-204-5p	Mapk1	acts_upstream_of_or_within	cardiac neural crest cell development involved in heart development	GO:0061308	PMID:18952847	ECO:0000316
miR-208a-3p	Lrp6	acts_upstream_of_or_within	canonical Wnt signaling pathway involved in cardiac neural crest cell differentiation involved in heart development	GO:0061310	PMID:19705442	ECO:0000315
miR-208a-3p	Myh10	acts_upstream_of_or_within	ventricular cardiac muscle cell development	GO:0055015	PMID:12893741	ECO:0000315
miR-223-3p	Foxp1	acts_upstream_of_or_within	cardiac muscle cell differentiation	GO:0055007	PMID:20713518	ECO:0000315
miR-223-3p	Myh10	acts_upstream_of_or_within	ventricular cardiac muscle cell development	GO:0055015	PMID:12893741	ECO:0000315
miR-223-3p	Pdgfra	involved_in	cardiac myofibril assembly	GO:0055003	PMID:11239463	ECO:0000316
miR-223-3p	Vangl2	involved_in	cardiac vascular smooth muscle cell differentiation	GO:0060947	PMID:20299672	ECO:0000304
miR-223-3p	Arid1a	acts_upstream_of_or_within	cardiac muscle cell differentiation	GO:0055007	PMID:24335282	ECO:0000315
miR-335-3p	Foxp1	acts_upstream_of_or_within	cardiac muscle cell differentiation	GO:0055007	PMID:20713518	ECO:0000315
miR-335-3p	Tgfb2	involved_in	cardioblast differentiation	GO:0010002	GO_REF:0000107	ECO:0000265
miR-335-3p	Atg5	acts_upstream_of_or_within	ventricular cardiac muscle cell development	GO:0055015	PMID:17450150	ECO:0000315
miR-335-5p	Zmpste24	acts_upstream_of_or_within	cardiac muscle fiber development	GO:0048739	PMID:11923874	ECO:0000315
miR-335-5p	Isl1	involved_in	cardiac cell fate determination	GO:0060913	GO_REF:0000107	ECO:0000265
miR-335-5p	Vangl2	involved_in	cardiac vascular smooth muscle cell differentiation	GO:0060947	PMID:20299672	ECO:0000304
miR-340-5p	Vcam1	acts_upstream_of_or_within	cardiac neuron differentiation	GO:0060945	GO_REF:0000096	ECO:0000266
miR-340-5p	Tsc1	acts_upstream_of_or_within	cardiac muscle cell differentiation	GO:0055007	PMID:11438694	ECO:0000315
miR-340-5p	Hdac2	acts_upstream_of_or_within	cardiac muscle cell development	GO:0055013	PMID:17322895	ECO:0000315
miR-340-5p	Pdgfra	involved_in	cardiac myofibril assembly	GO:0055003	PMID:11239463	ECO:0000316
miR-340-5p	Hnrnpu	acts_upstream_of_or_within	cardiac muscle cell development	GO:0055013	PMID:26039991	ECO:0000315
miR-340-5p	Nrg1	involved_in	cardiac muscle cell differentiation	GO:0055007	PMID:17336907	ECO:0000315
miR-340-5p	Maml1	involved_in	atrioventricular node cell development	GO:0060928	PMID:21266778	ECO:0000315
miR-340-5p	Arid1a	acts_upstream_of_or_within	cardiac muscle cell differentiation	GO:0055007	PMID:24335282	ECO:0000315
miR-340-5p	Lrp6	acts_upstream_of_or_within	canonical Wnt signaling pathway involved in cardiac neural crest cell differentiation involved in heart development	GO:0061310	PMID:19705442	ECO:0000315
miR-340-5p	Vegfa	acts_upstream_of_or_within	cardiac muscle fiber development	GO:0048739	PMID:10229225	ECO:0000315
miR-340-5p	Myh10	acts_upstream_of_or_within	ventricular cardiac muscle cell development	GO:0055015	PMID:12893741	ECO:0000315
miR-340-5p	Smad4	involved_in	endocardial cell differentiation	GO:0060956	PMID:21330551	ECO:0000315
miR-340-5p	Met	acts_upstream_of_or_within	cardiac muscle cell development	GO:0055013	PMID:23994610	ECO:0000315
miR-340-5p	Mapk1	acts_upstream_of_or_within	cardiac neural crest cell development involved in heart development	GO:0061308	PMID:18952847	ECO:0000316
miR-370-3p	Nrg1	involved_in	cardiac muscle cell differentiation	GO:0055007	PMID:17336907	ECO:0000315
miR-370-3p	Slc9a1	acts_upstream_of_or_within	cardiac muscle cell differentiation	GO:0055007	PMID:19011045	ECO:0000315
miR-376b-5p	Ift88	acts_upstream_of_or_within	cardiac muscle cell differentiation	GO:0055007	PMID:19654211	ECO:0000315
miR-376c-3p	Tgfb2	involved_in	cardioblast differentiation	GO:0010002	GO_REF:0000107	ECO:0000265
miR-378a-3p	Mapk1	acts_upstream_of_or_within	cardiac neural crest cell development involved in heart development	GO:0061308	PMID:18952847	ECO:0000316
miR-378c	Mapk1	acts_upstream_of_or_within	cardiac neural crest cell development involved in heart development	GO:0061308	PMID:18952847	ECO:0000316
miR-379-5p	Tgfb2	involved_in	cardioblast differentiation	GO:0010002	GO_REF:0000107	ECO:0000265
miR-379-5p	Maml1	involved_in	atrioventricular node cell development	GO:0060928	PMID:21266778	ECO:0000315
miR-466l-5p	Pdcd4	acts_upstream_of_or_within	epithelial to mesenchymal transition involved in cardiac fibroblast development	GO:0060940	GO_REF:0000096	ECO:0000266
miR-466l-5p	Tgfb2	involved_in	cardioblast differentiation	GO:0010002	GO_REF:0000107	ECO:0000265
miR-466l-5p	Rara	acts_upstream_of_or_within	ventricular cardiac muscle cell differentiation	GO:0055012	PMID:9428411	ECO:0000315
miR-466l-5p	Adra1b	acts_upstream_of_or_within	cell growth involved in cardiac muscle cell development	GO:0061049	PMID:12782680	ECO:0000316
miR-488-3p	Foxp1	acts_upstream_of_or_within	cardiac muscle cell differentiation	GO:0055007	PMID:20713518	ECO:0000315
miR-488-3p	Rbpj	involved_in	regulation of transcription from RNA polymerase II promoter involved in myocardial precursor cell differentiation	GO:0003256	PMID:21311046	ECO:0000315
miR-488-3p	Smad4	involved_in	endocardial cell differentiation	GO:0060956	PMID:21330551	ECO:0000315
miR-488-3p	Pax3	involved_in	cardiac muscle cell differentiation	GO:0055007	PMID:21556048	ECO:0000303
miR-490-3p	Rxrb	acts_upstream_of_or_within	ventricular cardiac muscle cell differentiation	GO:0055012	PMID:9428411	ECO:0000316
miR-499-5p	Lrp6	acts_upstream_of_or_within	canonical Wnt signaling pathway involved in cardiac neural crest cell differentiation involved in heart development	GO:0061310	PMID:19705442	ECO:0000315
miR-499-5p	Vegfa	acts_upstream_of_or_within	cardiac muscle fiber development	GO:0048739	PMID:10229225	ECO:0000315
miR-499-5p	Myh10	acts_upstream_of_or_within	ventricular cardiac muscle cell development	GO:0055015	PMID:12893741	ECO:0000315
miR-511-3p	Adra1b	acts_upstream_of_or_within	cell growth involved in cardiac muscle cell development	GO:0061049	PMID:12782680	ECO:0000316
miR-668-3p	Pdgfrb	involved_in	cardiac vascular smooth muscle cell differentiation	GO:0060947	PMID:20299672	ECO:0000304
miR-668-3p	Myh10	acts_upstream_of_or_within	ventricular cardiac muscle cell development	GO:0055015	PMID:12893741	ECO:0000315
miR-874-3p	Gsk3b	acts_upstream_of_or_within	cell growth involved in cardiac muscle cell development	GO:0061049	GO_REF:0000096	ECO:0000266
miR-874-5p	Pdgfrb	involved_in	cardiac vascular smooth muscle cell differentiation	GO:0060947	PMID:20299672	ECO:0000304
