# Supplementary material for: In vitro CSC-derived cardiomyocytes exhibit the typical microRNA-mRNA blueprint of endogenous cardiomyocytes
Source: Commun Biol. 2021 Sep 30;4:1146. doi: 10.1038/s42003-021-02677-y (PMC8484596; doi:10.1038/s42003-021-02677-y)
Supplement: Supplementary file 12 — Supplementary Data 10 [file 42003_2021_2677_MOESM12_ESM.xls]

## Sheet: Table S10
Supplementary Data 10. miRNA/mRNA interactions between down-regulated (green) miRNAs/up-regulated (red) targets and up-regulated (red) miRNAs/downregulated (green) targets in the “iCMs vs. CSCs” comparison involved in the processes of cell cycle.
mmu-miR	Target	QUALIFIER	GO NAME	GO TERM	REFERENCE	ECO ID
miR-21a-3p	Cdk17	involved_in	regulation of transcription involved in G1/S transition of mitotic cell cycle	GO:0000083	PMID:21873635	ECO:0000318
miR-34b-5p	Gas1	involved_in	cell cycle arrest	GO:0007050	GO_REF:0000002	ECO:0000256
miR-34b-5p	Notch1	acts_upstream_of_or_within	cell cycle arrest	GO:0007050	GO_REF:0000096	ECO:0000266
miR-34b-5p	Tppp	involved_in	astral microtubule organization	GO:0030953	GO_REF:0000107	ECO:0000265
miR-34b-5p	Trim36	involved_in	spindle organization	GO:0007051	GO_REF:0000024	ECO:0000250
miR-34b-5p	Mapk4	involved_in	cell cycle	GO:0007049	GO_REF:0000043	ECO:0000322
miR-34b-5p	Mtus1	involved_in	cell cycle	GO:0007049	GO_REF:0000043	ECO:0000322
miR-34b-5p	Mical3	involved_in	cell cycle	GO:0007049	GO_REF:0000043	ECO:0000322
miR-34b-5p	Ank3	acts_upstream_of_or_within	mitotic cytokinesis	GO:0000281	GO_REF:0000096	ECO:0000266
miR-34b-5p	Mov10l1	involved_in	male meiotic nuclear division	GO:0007140	PMID:20534472	ECO:0000315
miR-34b-5p	Klf11	acts_upstream_of_or_within	regulation of transcription involved in G1/S transition of mitotic cell cycle	GO:0000083	GO_REF:0000096	ECO:0000266
miR-34b-5p	Fam107a	involved_in	cell cycle	GO:0007049	GO_REF:0000043	ECO:0000322
miR-34b-5p	Magi2	acts_upstream_of_or_within	mitotic cell cycle arrest	GO:0071850	GO_REF:0000096	ECO:0000266
miR-34b-5p	Rab11fip4	involved_in	cell cycle	GO:0007049	GO_REF:0000043	ECO:0000322
miR-34b-5p	Tfdp2	involved_in	cell cycle	GO:0007049	GO_REF:0000043	ECO:0000322
miR-34b-5p	Foxn3	involved_in	cell cycle	GO:0007049	GO_REF:0000043	ECO:0000322
miR-34c-5p	Gas1	involved_in	cell cycle arrest	GO:0007050	GO_REF:0000002	ECO:0000256
miR-34c-5p	Notch1	acts_upstream_of_or_within	cell cycle arrest	GO:0007050	GO_REF:0000096	ECO:0000266
miR-34c-5p	Tppp	involved_in	astral microtubule organization	GO:0030953	GO_REF:0000107	ECO:0000265
miR-34c-5p	Trim36	involved_in	spindle organization	GO:0007051	GO_REF:0000024	ECO:0000250
miR-34c-5p	Mtus1	involved_in	cell cycle	GO:0007049	GO_REF:0000043	ECO:0000322
miR-34c-5p	Ank3	acts_upstream_of_or_within	mitotic cytokinesis	GO:0000281	GO_REF:0000096	ECO:0000266
miR-34c-5p	Mov10l1	involved_in	male meiotic nuclear division	GO:0007140	PMID:20534472	ECO:0000315
miR-34c-5p	Fam107a	involved_in	cell cycle	GO:0007049	GO_REF:0000043	ECO:0000322
miR-34c-5p	Magi2	acts_upstream_of_or_within	mitotic cell cycle arrest	GO:0071850	GO_REF:0000096	ECO:0000266
miR-34c-5p	Rab11fip4	involved_in	cell cycle	GO:0007049	GO_REF:0000043	ECO:0000322
miR-34c-5p	Tfdp2	involved_in	cell cycle	GO:0007049	GO_REF:0000043	ECO:0000322
miR-34c-5p	Foxn3	involved_in	cell cycle	GO:0007049	GO_REF:0000043	ECO:0000322
miR-96-5p	Irf6	acts_upstream_of_or_within	cell cycle arrest	GO:0007050	GO_REF:0000096	ECO:0000266
miR-96-5p	Foxo4	involved_in	cell cycle arrest	GO:0007050	GO_REF:0000107	ECO:0000265
miR-96-5p	Ccny	involved_in	G2/M transition of mitotic cell cycle	GO:0000086	GO_REF:0000024	ECO:0000250
miR-96-5p	Hspa2	acts_upstream_of_or_within	male meiotic nuclear division	GO:0007140	PMID:8622925	ECO:0000315
miR-96-5p	Chmp2b	acts_upstream_of_or_within	mitotic metaphase plate congression	GO:0007080	GO_REF:0000096	ECO:0000266
miR-96-5p	Prkce	involved_in	cell cycle	GO:0007049	GO_REF:0000043	ECO:0000322
miR-96-5p	Ccng2	involved_in	mitotic cell cycle phase transition	GO:0044772	PMID:21873635	ECO:0000318
miR-96-5p	Ctdp1	involved_in	exit from mitosis	GO:0010458	GO_REF:0000024	ECO:0000250
miR-96-5p	Phf13	involved_in	mitotic chromosome condensation	GO:0007076	GO_REF:0000107	ECO:0000265
miR-96-5p	Tfdp2	involved_in	cell cycle	GO:0007049	GO_REF:0000043	ECO:0000322
miR-96-5p	Foxn3	involved_in	cell cycle	GO:0007049	GO_REF:0000043	ECO:0000322
miR-96-5p	Sik1	involved_in	cell cycle	GO:0007049	GO_REF:0000043	ECO:0000322
miR-96-5p	Tacc1	involved_in	mitotic spindle organization	GO:0007052	GO_REF:0000002	ECO:0000256
miR-96-5p	Ikzf1	involved_in	cell cycle	GO:0007049	GO_REF:0000043	ECO:0000322
miR-96-5p	Trp53inp1	acts_upstream_of_or_within	cell cycle arrest	GO:0007050	PMID:16044147	ECO:0000314
miR-96-5p	Ccnj	involved_in	mitotic cell cycle phase transition	GO:0044772	PMID:21873635	ECO:0000318
miR-96-5p	Ppp1r12a	involved_in	mitotic cell cycle	GO:0000278	GO_REF:0000024	ECO:0000250
miR-96-5p	Pard3b	involved_in	cell cycle	GO:0007049	GO_REF:0000043	ECO:0000323
miR-96-5p	Rgs2	involved_in	cell cycle	GO:0007049	GO_REF:0000043	ECO:0000323
miR-96-5p	Spast	involved_in	cell cycle	GO:0007049	GO_REF:0000043	ECO:0000323
miR-96-5p	Ptp4a1	involved_in	cell cycle	GO:0007049	GO_REF:0000043	ECO:0000322
miR-96-5p	Acvr1	acts_upstream_of_or_within	G1/S transition of mitotic cell cycle	GO:0000082	GO_REF:0000096	ECO:0000266
miR-96-5p	Dclre1b	involved_in	mitotic cell cycle checkpoint	GO:0007093	GO_REF:0000024	ECO:0000250
miR-96-5p	Spin1	involved_in	cell cycle	GO:0007049	GO_REF:0000043	ECO:0000323
miR-96-5p	Myb	involved_in	mitotic cell cycle	GO:0000278	PMID:21873635	ECO:0000318
miR-96-5p	Cables1	involved_in	cell cycle	GO:0007049	GO_REF:0000043	ECO:0000322
miR-96-5p	Ezr	acts_upstream_of_or_within	astral microtubule organization	GO:0030953	GO_REF:0000096	ECO:0000266
miR-96-5p	Rhob	involved_in	mitotic cytokinesis	GO:0000281	GO_REF:0000024	ECO:0000250
miR-182-3p	Magi2	acts_upstream_of_or_within	mitotic cell cycle arrest	GO:0071850	GO_REF:0000096	ECO:0000266
miR-182-5p	Fap	involved_in	mitotic cell cycle arrest	GO:0071850	PMID:15133496	ECO:0000314
miR-182-5p	Ccny	involved_in	G2/M transition of mitotic cell cycle	GO:0000086	GO_REF:0000024	ECO:0000250
miR-182-5p	Skil	acts_upstream_of_or_within	cell cycle arrest	GO:0007050	PMID:10811619	ECO:0000315
miR-182-5p	Fign	involved_in	cell cycle	GO:0007049	GO_REF:0000043	ECO:0000322
miR-182-5p	Ank3	acts_upstream_of_or_within	mitotic cytokinesis	GO:0000281	GO_REF:0000096	ECO:0000266
miR-182-5p	Dusp1	involved_in	cell cycle	GO:0007049	GO_REF:0000043	ECO:0000322
miR-182-5p	Chmp2b	acts_upstream_of_or_within	mitotic metaphase plate congression	GO:0007080	GO_REF:0000096	ECO:0000266
miR-182-5p	Prkce	involved_in	cell cycle	GO:0007049	GO_REF:0000043	ECO:0000322
miR-182-5p	Ctdp1	involved_in	exit from mitosis	GO:0010458	GO_REF:0000024	ECO:0000250
miR-182-5p	Whamm	involved_in	cell cycle arrest	GO:0007050	PMID:21873635	ECO:0000318
miR-182-5p	Phf13	involved_in	mitotic chromosome condensation	GO:0007076	GO_REF:0000107	ECO:0000265
miR-182-5p	Foxn3	involved_in	cell cycle	GO:0007049	GO_REF:0000043	ECO:0000322
miR-182-5p	Sik1	involved_in	cell cycle	GO:0007049	GO_REF:0000043	ECO:0000322
miR-182-5p	Tacc1	involved_in	mitotic spindle organization	GO:0007052	GO_REF:0000002	ECO:0000256
miR-182-5p	Ikzf1	involved_in	cell cycle	GO:0007049	GO_REF:0000043	ECO:0000322
miR-182-5p	Trp53inp1	acts_upstream_of_or_within	cell cycle arrest	GO:0007050	PMID:16044147	ECO:0000314
miR-182-5p	Ccnj	involved_in	mitotic cell cycle phase transition	GO:0044772	PMID:21873635	ECO:0000318
miR-182-5p	Ppp1r12a	involved_in	mitotic cell cycle	GO:0000278	GO_REF:0000024	ECO:0000250
miR-182-5p	Fbxw7	involved_in	sister chromatid cohesion	GO:0007062	GO_REF:0000024	ECO:0000250
miR-182-5p	Pard3b	involved_in	cell cycle	GO:0007049	GO_REF:0000043	ECO:0000323
miR-182-5p	Rgs2	involved_in	cell cycle	GO:0007049	GO_REF:0000043	ECO:0000323
miR-182-5p	Ptp4a1	involved_in	cell cycle	GO:0007049	GO_REF:0000043	ECO:0000322
miR-182-5p	Acvr1	acts_upstream_of_or_within	G1/S transition of mitotic cell cycle	GO:0000082	GO_REF:0000096	ECO:0000266
miR-182-5p	Dclre1b	involved_in	mitotic cell cycle checkpoint	GO:0007093	GO_REF:0000024	ECO:0000250
miR-182-5p	Spin1	involved_in	cell cycle	GO:0007049	GO_REF:0000043	ECO:0000323
miR-182-5p	Myb	involved_in	mitotic cell cycle	GO:0000278	PMID:21873635	ECO:0000318
miR-182-5p	Klhl13	involved_in	cell cycle	GO:0007049	GO_REF:0000043	ECO:0000322
miR-182-5p	Sox2	acts_upstream_of_or_within	cell cycle arrest	GO:0007050	GO_REF:0000096	ECO:0000266
miR-182-5p	Ezr	acts_upstream_of_or_within	astral microtubule organization	GO:0030953	GO_REF:0000096	ECO:0000266
miR-183-5p	Usp2	involved_in	cell cycle	GO:0007049	GO_REF:0000043	ECO:0000322
miR-183-5p	Mapk4	involved_in	cell cycle	GO:0007049	GO_REF:0000043	ECO:0000322
miR-183-5p	Skil	acts_upstream_of_or_within	cell cycle arrest	GO:0007050	PMID:10811619	ECO:0000315
miR-183-5p	Fign	involved_in	cell cycle	GO:0007049	GO_REF:0000043	ECO:0000322
miR-183-5p	Rps6ka3	involved_in	cell cycle	GO:0007049	GO_REF:0000043	ECO:0000322
miR-183-5p	Spry2	acts_upstream_of_or_within	establishment of mitotic spindle orientation	GO:0000132	PMID:21764747	ECO:0000316
miR-183-5p	Kif13a	involved_in	cell cycle	GO:0007049	GO_REF:0000043	ECO:0000322
miR-183-5p	Ezr	acts_upstream_of_or_within	astral microtubule organization	GO:0030953	GO_REF:0000096	ECO:0000266
miR-183-5p	Rhob	involved_in	mitotic cytokinesis	GO:0000281	GO_REF:0000024	ECO:0000250
miR-183-5p	Itgb1	acts_upstream_of_or_within	establishment of mitotic spindle orientation	GO:0000132	GO_REF:0000096	ECO:0000266
miR-183-5p	Rab11fip4	involved_in	cell cycle	GO:0007049	GO_REF:0000043	ECO:0000322
miR-206-3p	Spry1	acts_upstream_of_or_within	establishment of mitotic spindle orientation	GO:0000132	PMID:21764747	ECO:0000316
miR-206-3p	Tppp	involved_in	astral microtubule organization	GO:0030953	GO_REF:0000107	ECO:0000265
miR-206-3p	Magi2	acts_upstream_of_or_within	mitotic cell cycle arrest	GO:0071850	GO_REF:0000096	ECO:0000266
miR-206-3p	Pim1	involved_in	cell cycle	GO:0007049	GO_REF:0000043	ECO:0000322
miR-206-3p	Prkce	involved_in	cell cycle	GO:0007049	GO_REF:0000043	ECO:0000322
miR-206-3p	Fbxw7	involved_in	sister chromatid cohesion	GO:0007062	GO_REF:0000024	ECO:0000250
miR-206-3p	Hmcn1	involved_in	cell cycle	GO:0007049	GO_REF:0000043	ECO:0000322
miR-206-3p	Ank3	acts_upstream_of_or_within	mitotic cytokinesis	GO:0000281	GO_REF:0000096	ECO:0000266
miR-206-3p	Gja1	acts_upstream_of_or_within	establishment of mitotic spindle orientation	GO:0000132	GO_REF:0000096	ECO:0000266
miR-206-3p	Cdc14a	involved_in	mitotic cell cycle	GO:0000278	PMID:21873635	ECO:0000318
miR-344-3p	Jmy	involved_in	cell cycle arrest	GO:0007050	PMID:21873635	ECO:0000318
miR-344c-3p	Jmy	involved_in	cell cycle arrest	GO:0007050	PMID:21873635	ECO:0000318
miR-344d-3p	Fbxo43	involved_in	meiotic cell cycle	GO:0051321	GO_REF:0000043	ECO:0000322
miR-344d-3p	Cetn3	involved_in	cell cycle	GO:0007049	GO_REF:0000043	ECO:0000322
miR-344d-3p	Tppp	involved_in	astral microtubule organization	GO:0030953	GO_REF:0000107	ECO:0000265
miR-344d-3p	Tex14	involved_in	male meiotic nuclear division	GO:0007140	GO_REF:0000002	ECO:0000256
miR-344d-3p	Skil	acts_upstream_of_or_within	cell cycle arrest	GO:0007050	PMID:10811619	ECO:0000315
miR-344d-3p	Tet2	involved_in	cell cycle	GO:0007049	GO_REF:0000043	ECO:0000322
miR-344d-3p	Mapre2	involved_in	cell cycle	GO:0007049	GO_REF:0000043	ECO:0000323
miR-344d-3p	Ube2b	acts_upstream_of_or_within	chiasma assembly	GO:0051026	PMID:12556476	ECO:0000315
miR-344d-3p	Dusp1	involved_in	cell cycle	GO:0007049	GO_REF:0000043	ECO:0000322
miR-344d-3p	Ezr	acts_upstream_of_or_within	astral microtubule organization	GO:0030953	GO_REF:0000096	ECO:0000266
miR-344d-3p	Tex12	involved_in	synaptonemal complex assembly	GO:0007130	PMID:21873635	ECO:0000318
miR-344d-3p	Pard6g	involved_in	cell cycle	GO:0007049	GO_REF:0000043	ECO:0000323
miR-466c-3p	Piwil2	involved_in	meiotic cell cycle	GO:0051321	GO_REF:0000043	ECO:0000322
miR-466c-3p	Ccpg1	involved_in	cell cycle	GO:0007049	GO_REF:0000043	ECO:0000322
miR-466h-5p	Tet2	involved_in	cell cycle	GO:0007049	GO_REF:0000043	ECO:0000322
miR-466h-5p	Mdm2	acts_upstream_of_or_within	DNA damage response, signal transduction by p53 class mediator resulting in cell cycle arrest	GO:0006977	GO_REF:0000096	ECO:0000266
miR-466n-3p	Spry1	acts_upstream_of_or_within	establishment of mitotic spindle orientation	GO:0000132	PMID:21764747	ECO:0000316
miR-466n-3p	Ccpg1	involved_in	cell cycle	GO:0007049	GO_REF:0000043	ECO:0000322
miR-3091-5p	E2f8	involved_in	cell cycle comprising mitosis without cytokinesis	GO:0033301	PMID:23064266	ECO:0000315
miR-1a-3p	Atf2	involved_in	intra-S DNA damage checkpoint	GO:0031573	GO_REF:0000024	ECO:0000250
miR-1a-3p	Cdk6	involved_in	cell cycle	GO:0007049	GO_REF:0000043	ECO:0000322
miR-1a-3p	Cltc	involved_in	mitotic cell cycle	GO:0000278	PMID:21873635	ECO:0000318
miR-1a-3p	Anp32b	acts_upstream_of_or_within	G1/S transition of mitotic cell cycle	GO:0000082	PMID:11162633	ECO:0000266
miR-1a-3p	Ccnd2	involved_in	mitotic cell cycle phase transition	GO:0044772	PMID:21873635	ECO:0000318
miR-1a-3p	Uhmk1	involved_in	cell cycle arrest	GO:0007050	GO_REF:0000024	ECO:0000250
miR-1a-3p	Cdk14	involved_in	regulation of transcription involved in G1/S transition of mitotic cell cycle	GO:0000083	PMID:21873635	ECO:0000318
miR-1a-3p	Ccnd1	involved_in	mitotic cell cycle phase transition	GO:0044772	PMID:21873635	ECO:0000318
miR-1a-3p	Taok3	acts_upstream_of_or_within	mitotic G2 DNA damage checkpoint	GO:0007095	GO_REF:0000096	ECO:0000266
miR-1a-3p	Zfhx3	involved_in	cell cycle arrest	GO:0007050	GO_REF:0000107	ECO:0000265
miR-1a-3p	Pdik1l	involved_in	meiotic cell cycle	GO:0051321	PMID:21873635	ECO:0000318
miR-1a-3p	Pola1	involved_in	mitotic DNA replication initiation	GO:1902975	PMID:21873635	ECO:0000318
miR-1a-3p	Blcap	involved_in	cell cycle	GO:0007049	GO_REF:0000043	ECO:0000322
miR-1a-3p	Smarcb1	involved_in	cell cycle	GO:0007049	GO_REF:0000043	ECO:0000322
miR-1a-3p	Skp2	involved_in	G2/M transition of mitotic cell cycle	GO:0000086	PMID:21873635	ECO:0000318
miR-1a-3p	Gas2l1	involved_in	cell cycle arrest	GO:0007050	PMID:12584248	ECO:0000314
miR-1a-3p	Hnrnpu	involved_in	cell cycle	GO:0007049	GO_REF:0000043	ECO:0000322
miR-1a-3p	Src	involved_in	cell cycle	GO:0007049	GO_REF:0000043	ECO:0000322
miR-1a-3p	Donson	involved_in	nuclear DNA replication	GO:0033260	PMID:21873635	ECO:0000318
miR-1a-3p	Thbs1	acts_upstream_of_or_within	cell cycle arrest	GO:0007050	GO_REF:0000096	ECO:0000266
miR-1a-3p	Tcf7l2	involved_in	cell cycle arrest	GO:0007050	GO_REF:0000107	ECO:0000265
miR-1a-3p	Usp33	involved_in	centrosome duplication	GO:0051298	GO_REF:0000024	ECO:0000250
miR-10b-5p	Ssx2ip	involved_in	centrosome cycle	GO:0007098	GO_REF:0000024	ECO:0000250
miR-10b-5p	Kif3a	involved_in	centriole-centriole cohesion	GO:0010457	PMID:23386061	ECO:0000315
miR-10b-5p	Atf2	involved_in	intra-S DNA damage checkpoint	GO:0031573	GO_REF:0000024	ECO:0000250
miR-10b-5p	Rad1	acts_upstream_of_or_within	meiotic recombination checkpoint	GO:0051598	GO_REF:0000096	ECO:0000266
miR-10b-5p	Akap8	involved_in	cell cycle G2/M phase transition	GO:0044839	GO_REF:0000107	ECO:0000265
miR-10b-5p	Kpnb1	acts_upstream_of_or_within	mitotic metaphase plate congression	GO:0007080	GO_REF:0000096	ECO:0000266
miR-10b-5p	Bora	involved_in	cell cycle	GO:0007049	GO_REF:0000043	ECO:0000323
miR-10b-5p	Mcm5	involved_in	pre-replicative complex assembly involved in nuclear cell cycle DNA replication	GO:0006267	PMID:21873635	ECO:0000318
miR-10b-5p	Suv39h2	involved_in	cell cycle	GO:0007049	GO_REF:0000043	ECO:0000323
miR-10b-5p	Senp5	involved_in	cell cycle	GO:0007049	GO_REF:0000043	ECO:0000322
miR-10b-5p	Xrn1	involved_in	meiotic cell cycle	GO:0051321	PMID:9218715	ECO:0000303
miR-10b-5p	Nsl1	involved_in	mitotic sister chromatid segregation	GO:0000070	GO_REF:0000002	ECO:0000256
miR-10b-5p	Mbd4	acts_upstream_of_or_within	mitotic G2 DNA damage checkpoint	GO:0007095	PMID:14614141	ECO:0000315
miR-10b-5p	Mdc1	involved_in	cell cycle	GO:0007049	GO_REF:0000043	ECO:0000323
miR-10b-5p	Cdc6	involved_in	mitotic cell cycle	GO:0000278	GO_REF:0000107	ECO:0000265
miR-10b-5p	Mybl1	involved_in	mitotic cell cycle	GO:0000278	PMID:21873635	ECO:0000318
miR-10b-5p	Xrcc2	involved_in	mitotic cell cycle	GO:0000278	GO_REF:0000024	ECO:0000250
miR-10b-5p	Camk2b	acts_upstream_of_or_within	G1/S transition of mitotic cell cycle	GO:0000082	PMID:12660151	ECO:0000315
miR-10b-5p	Trim39	involved_in	mitotic G2 DNA damage checkpoint	GO:0007095	GO_REF:0000107	ECO:0000265
miR-10b-5p	E2f3	involved_in	cell cycle	GO:0007049	GO_REF:0000043	ECO:0000322
miR-34a-5p	Cdk6	involved_in	cell cycle	GO:0007049	GO_REF:0000043	ECO:0000322
miR-34a-5p	Mapre3	involved_in	cell cycle	GO:0007049	GO_REF:0000043	ECO:0000323
miR-34a-5p	Pin1	involved_in	cell cycle	GO:0007049	GO_REF:0000043	ECO:0000322
miR-34a-5p	Ccnd1	involved_in	mitotic cell cycle phase transition	GO:0044772	PMID:21873635	ECO:0000318
miR-34a-5p	Map2k1	acts_upstream_of_or_within	mitotic cell cycle	GO:0000278	GO_REF:0000096	ECO:0000266
miR-34a-5p	Brca1	involved_in	cell cycle	GO:0007049	GO_REF:0000043	ECO:0000322
miR-34a-5p	Mbd4	acts_upstream_of_or_within	mitotic G2 DNA damage checkpoint	GO:0007095	PMID:14614141	ECO:0000315
miR-34a-5p	Chtf8	involved_in	mitotic sister chromatid cohesion	GO:0007064	GO_REF:0000002	ECO:0000256
miR-34a-5p	Sdccag8	involved_in	centrosome cycle	GO:0007098	GO_REF:0000002	ECO:0000256
miR-34a-5p	Plcb1	involved_in	G2/M transition of mitotic cell cycle	GO:0000086	PMID:19028838	ECO:0000314
miR-34a-5p	Stk35	involved_in	meiotic cell cycle	GO:0051321	PMID:21873635	ECO:0000318
miR-34a-5p	Becn1	involved_in	cell cycle	GO:0007049	GO_REF:0000043	ECO:0000323
miR-34a-5p	Dsn1	involved_in	mitotic sister chromatid segregation	GO:0000070	PMID:21873635	ECO:0000318
miR-34a-5p	Uhrf2	involved_in	cell cycle	GO:0007049	GO_REF:0000043	ECO:0000322
miR-34a-5p	Myh9	acts_upstream_of_or_within	establishment of meiotic spindle localization	GO:0051295	PMID:9725909	ECO:0000314
miR-34a-5p	Notch2	acts_upstream_of_or_within	cell cycle arrest	GO:0007050	GO_REF:0000096	ECO:0000266
miR-34a-5p	E2f3	involved_in	cell cycle	GO:0007049	GO_REF:0000043	ECO:0000322
miR-101a-5p	Ino80	involved_in	cell cycle	GO:0007049	GO_REF:0000043	ECO:0000322
miR-101a-5p	Khdrbs1	involved_in	cell cycle	GO:0007049	GO_REF:0000043	ECO:0000322
miR-101c	Mcm5	involved_in	pre-replicative complex assembly involved in nuclear cell cycle DNA replication	GO:0006267	PMID:21873635	ECO:0000318
miR-126a-5p	Ssx2ip	involved_in	centrosome cycle	GO:0007098	GO_REF:0000024	ECO:0000250
miR-126a-5p	Kif14	involved_in	mitotic metaphase plate congression	GO:0007080	GO_REF:0000024	ECO:0000250
miR-127-3p	Kif3b	involved_in	mitotic spindle assembly	GO:0090307	GO_REF:0000107	ECO:0000265
miR-127-3p	Pkd1	acts_upstream_of_or_within	cell cycle arrest	GO:0007050	PMID:12007403	ECO:0000314
miR-133a-3p	Pola1	involved_in	mitotic DNA replication initiation	GO:1902975	PMID:21873635	ECO:0000318
miR-133a-3p	Ccnd2	involved_in	mitotic cell cycle phase transition	GO:0044772	PMID:21873635	ECO:0000318
miR-133b-3p	Brd4	involved_in	regulation of transcription involved in G1/S transition of mitotic cell cycle	GO:0000083	GO_REF:0000107	ECO:0000265
miR-133b-3p	Vps4b	involved_in	cell cycle	GO:0007049	GO_REF:0000043	ECO:0000322
miR-133b-3p	Bora	involved_in	cell cycle	GO:0007049	GO_REF:0000043	ECO:0000323
miR-133b-3p	Maea	involved_in	cell cycle	GO:0007049	GO_REF:0000043	ECO:0000322
miR-133b-3p	Stard9	involved_in	spindle assembly	GO:0051225	GO_REF:0000024	ECO:0000250
miR-133b-3p	Pdik1l	involved_in	meiotic cell cycle	GO:0051321	PMID:21873635	ECO:0000318
miR-133b-3p	Chtf8	involved_in	mitotic sister chromatid cohesion	GO:0007064	GO_REF:0000002	ECO:0000256
miR-133b-3p	Arl3	involved_in	mitotic cytokinesis	GO:0000281	GO_REF:0000107	ECO:0000265
miR-133b-3p	Cacul1	involved_in	G1/S transition of mitotic cell cycle	GO:0000082	GO_REF:0000024	ECO:0000250
miR-133b-3p	Pura	involved_in	mitotic cell cycle checkpoint	GO:0007093	PMID:10597240	ECO:0000303
miR-133b-3p	Gas2	involved_in	cell cycle arrest	GO:0007050	GO_REF:0000043	ECO:0000322
miR-133b-3p	Lzts2	involved_in	cell cycle	GO:0007049	GO_REF:0000043	ECO:0000323
miR-133b-3p	Chd3	acts_upstream_of_or_within	spindle organization	GO:0007051	GO_REF:0000096	ECO:0000266
miR-133b-3p	Myh9	acts_upstream_of_or_within	establishment of meiotic spindle localization	GO:0051295	PMID:9725909	ECO:0000314
miR-133b-3p	Marf1	involved_in	female meiotic nuclear division	GO:0007143	PMID:22442484	ECO:0000315
miR-135a-5p	Evi5	involved_in	cell cycle	GO:0007049	GO_REF:0000043	ECO:0000322
miR-135a-5p	Stambp	acts_upstream_of_or_within	mitotic cytokinesis	GO:0000281	GO_REF:0000008	ECO:0000266
miR-135a-5p	Snx18	involved_in	mitotic cell cycle	GO:0000278	GO_REF:0000002	ECO:0000256
miR-135a-5p	Ccnd2	involved_in	mitotic cell cycle phase transition	GO:0044772	PMID:21873635	ECO:0000318
miR-135a-5p	Rps6kb1	involved_in	cell cycle	GO:0007049	GO_REF:0000043	ECO:0000322
miR-135a-5p	Mapre3	involved_in	cell cycle	GO:0007049	GO_REF:0000043	ECO:0000323
miR-135a-5p	Cep164	involved_in	cell cycle	GO:0007049	GO_REF:0000043	ECO:0000322
miR-135a-5p	Kif3b	involved_in	mitotic spindle assembly	GO:0090307	GO_REF:0000107	ECO:0000265
miR-135a-5p	Golga2	involved_in	spindle assembly	GO:0051225	PMID:21873635	ECO:0000318
miR-135a-5p	Limk2	involved_in	astral microtubule organization	GO:0030953	GO_REF:0000024	ECO:0000250
miR-135a-5p	Chek1	involved_in	cell cycle	GO:0007049	GO_REF:0000043	ECO:0000322
miR-135a-5p	Mbd4	acts_upstream_of_or_within	mitotic G2 DNA damage checkpoint	GO:0007095	PMID:14614141	ECO:0000315
miR-135a-5p	Pura	involved_in	mitotic cell cycle checkpoint	GO:0007093	PMID:10597240	ECO:0000303
miR-135a-5p	Stk35	involved_in	meiotic cell cycle	GO:0051321	PMID:21873635	ECO:0000318
miR-135a-5p	Hnrnpu	involved_in	cell cycle	GO:0007049	GO_REF:0000043	ECO:0000322
miR-135a-5p	Tcf7l2	involved_in	cell cycle arrest	GO:0007050	GO_REF:0000107	ECO:0000265
miR-136-5p	Daxx	acts_upstream_of_or_within	mitotic cytokinesis	GO:0000281	PMID:15252119	ECO:0000315
miR-136-5p	Tubgcp6	involved_in	mitotic cell cycle	GO:0000278	PMID:21873635	ECO:0000318
miR-136-5p	Rif1	involved_in	cell cycle	GO:0007049	GO_REF:0000043	ECO:0000323
miR-136-5p	Brip1	involved_in	double-strand break repair involved in meiotic recombination	GO:1990918	PMID:21873635	ECO:0000318
miR-136-5p	E2f1	involved_in	negative regulation of transcription involved in G1/S transition of mitotic cell cycle	GO:0071930	GO_REF:0000107	ECO:0000265
miR-136-5p	Syde1	acts_upstream_of_or_within	synaptonemal complex assembly	GO:0007130	PMID:23791195	ECO:0000315
miR-136-5p	Pura	involved_in	mitotic cell cycle checkpoint	GO:0007093	PMID:10597240	ECO:0000303
miR-136-5p	Rad51	involved_in	chromosome organization involved in meiotic cell cycle	GO:0070192	PMID:21873635	ECO:0000318
miR-136-5p	Hnrnpu	involved_in	cell cycle	GO:0007049	GO_REF:0000043	ECO:0000322
miR-136-5p	Camk2b	acts_upstream_of_or_within	G1/S transition of mitotic cell cycle	GO:0000082	PMID:12660151	ECO:0000315
miR-136-5p	Cntrob	involved_in	centriole replication	GO:0007099	GO_REF:0000002	ECO:0000256
miR-136-5p	Usp37	involved_in	cell cycle	GO:0007049	GO_REF:0000043	ECO:0000323
miR-136-5p	Odf2	acts_upstream_of_or_within	centriole-centriole cohesion	GO:0010457	GO_REF:0000096	ECO:0000266
miR-136-5p	Ino80	involved_in	cell cycle	GO:0007049	GO_REF:0000043	ECO:0000322
miR-136-5p	Ccar1	involved_in	cell cycle	GO:0007049	GO_REF:0000043	ECO:0000322
miR-136-5p	Anapc1	involved_in	cell cycle	GO:0007049	GO_REF:0000043	ECO:0000323
miR-136-5p	Mlh3	acts_upstream_of_or_within	male meiotic nuclear division	GO:0007140	PMID:15467367	ECO:0000315
miR-136-5p	Spire1	involved_in	establishment of meiotic spindle localization	GO:0051295	GO_REF:0000107	ECO:0000265
miR-136-5p	Kif3b	involved_in	mitotic spindle assembly	GO:0090307	GO_REF:0000107	ECO:0000265
miR-136-5p	Senp5	involved_in	cell cycle	GO:0007049	GO_REF:0000043	ECO:0000322
miR-136-5p	Cacul1	involved_in	G1/S transition of mitotic cell cycle	GO:0000082	GO_REF:0000024	ECO:0000250
miR-136-5p	Ncaph2	involved_in	meiotic chromosome condensation	GO:0010032	PMID:21873635	ECO:0000318
miR-136-5p	Pmp22	involved_in	cell cycle arrest	GO:0007050	GO_REF:0000043	ECO:0000322
miR-136-5p	Top3a	involved_in	chromosome separation	GO:0051304	GO_REF:0000024	ECO:0000250
miR-136-5p	Pole	involved_in	mitotic cell cycle	GO:0000278	PMID:21873635	ECO:0000318
miR-136-5p	Haus2	involved_in	spindle assembly	GO:0051225	GO_REF:0000002	ECO:0000256
miR-142a-5p	Pds5b	involved_in	mitotic sister chromatid cohesion	GO:0007064	GO_REF:0000002	ECO:0000256
miR-142a-5p	Mastl	involved_in	mitotic cell cycle	GO:0000278	GO_REF:0000024	ECO:0000250
miR-142a-5p	Ppp3ca	acts_upstream_of_or_within	G1/S transition of mitotic cell cycle	GO:0000082	PMID:12660151	ECO:0000315
miR-142a-5p	Cit	involved_in	mitotic cytokinesis	GO:0000281	GO_REF:0000002	ECO:0000256
miR-142a-5p	Nek4	involved_in	mitotic cell cycle	GO:0000278	GO_REF:0000107	ECO:0000265
miR-142a-5p	Pura	involved_in	mitotic cell cycle checkpoint	GO:0007093	PMID:10597240	ECO:0000303
miR-142a-5p	Blcap	involved_in	cell cycle	GO:0007049	GO_REF:0000043	ECO:0000322
miR-142a-5p	Cinp	involved_in	cell cycle	GO:0007049	GO_REF:0000043	ECO:0000322
miR-142a-5p	Uba3	involved_in	cell cycle	GO:0007049	GO_REF:0000043	ECO:0000322
miR-142a-5p	Gadd45gip1	involved_in	mitotic cell cycle arrest	GO:0071850	PMID:21873635	ECO:0000318
miR-142a-5p	Msh6	involved_in	meiotic mismatch repair	GO:0000710	PMID:21873635	ECO:0000318
miR-142a-5p	Csnk2a1	involved_in	cell cycle	GO:0007049	GO_REF:0000043	ECO:0000322
miR-142a-5p	Mlh3	acts_upstream_of_or_within	male meiotic nuclear division	GO:0007140	PMID:15467367	ECO:0000315
miR-142a-5p	Spire1	involved_in	establishment of meiotic spindle localization	GO:0051295	GO_REF:0000107	ECO:0000265
miR-142a-5p	Senp5	involved_in	cell cycle	GO:0007049	GO_REF:0000043	ECO:0000322
miR-142a-5p	Mnat1	involved_in	cell cycle	GO:0007049	GO_REF:0000043	ECO:0000322
miR-142a-5p	Sirt7	involved_in	homologous chromosome pairing at meiosis	GO:0007129	PMID:31256246	ECO:0000315
miR-142a-5p	Ahr	involved_in	cell cycle	GO:0007049	GO_REF:0000043	ECO:0000322
miR-142a-5p	Sun1	involved_in	meiotic attachment of telomere to nuclear envelope	GO:0070197	PMID:24586178	ECO:0000315
miR-142a-5p	Ncapg2	involved_in	mitotic sister chromatid segregation	GO:0000070	PMID:21873635	ECO:0000318
miR-142a-5p	Skp2	involved_in	G2/M transition of mitotic cell cycle	GO:0000086	PMID:21873635	ECO:0000318
miR-142a-5p	Stk35	involved_in	meiotic cell cycle	GO:0051321	PMID:21873635	ECO:0000318
miR-142a-5p	Pibf1	acts_upstream_of_or_within	mitotic metaphase plate congression	GO:0007080	GO_REF:0000096	ECO:0000266
miR-142a-5p	Anapc11	involved_in	cell cycle	GO:0007049	GO_REF:0000043	ECO:0000322
miR-142a-5p	Sass6	involved_in	cell cycle	GO:0007049	GO_REF:0000043	ECO:0000323
miR-142a-5p	Becn1	involved_in	cell cycle	GO:0007049	GO_REF:0000043	ECO:0000323
miR-142a-5p	Rassf2	involved_in	cell cycle	GO:0007049	GO_REF:0000043	ECO:0000322
miR-148a-3p	Ino80	involved_in	cell cycle	GO:0007049	GO_REF:0000043	ECO:0000322
miR-148a-3p	Uhmk1	involved_in	cell cycle arrest	GO:0007050	GO_REF:0000024	ECO:0000250
miR-148a-3p	Ccna2	involved_in	mitotic cell cycle phase transition	GO:0044772	PMID:21873635	ECO:0000318
miR-148a-3p	Csnk2a1	involved_in	cell cycle	GO:0007049	GO_REF:0000043	ECO:0000322
miR-148a-3p	Zfyve26	involved_in	mitotic cytokinesis	GO:0000281	GO_REF:0000002	ECO:0000256
miR-148a-3p	Wnt10b	acts_upstream_of_or_within	cell cycle arrest	GO:0007050	PMID:19056892	ECO:0000314
miR-148a-3p	Uhrf1	involved_in	cell cycle	GO:0007049	GO_REF:0000043	ECO:0000322
miR-148a-3p	Zfhx3	involved_in	cell cycle arrest	GO:0007050	GO_REF:0000107	ECO:0000265
miR-148a-3p	Sirt7	involved_in	homologous chromosome pairing at meiosis	GO:0007129	PMID:31256246	ECO:0000315
miR-148a-3p	Ccne1	involved_in	G1/S transition of mitotic cell cycle	GO:0000082	GO_REF:0000002	ECO:0000256
miR-148a-3p	Rcc2	involved_in	cell cycle	GO:0007049	GO_REF:0000043	ECO:0000322
miR-148a-3p	Pura	involved_in	mitotic cell cycle checkpoint	GO:0007093	PMID:10597240	ECO:0000303
miR-148a-3p	Ythdc2	involved_in	germline cell cycle switching, mitotic to meiotic cell cycle	GO:0051729	PMID:29360036	ECO:0000315
miR-148a-3p	Mybl1	involved_in	mitotic cell cycle	GO:0000278	PMID:21873635	ECO:0000318
miR-148a-3p	Usp33	involved_in	centrosome duplication	GO:0051298	GO_REF:0000024	ECO:0000250
miR-148a-3p	Rad51c	involved_in	meiotic DNA recombinase assembly	GO:0000707	PMID:21873635	ECO:0000318
miR-148a-3p	Ccnf	involved_in	mitotic cell cycle phase transition	GO:0044772	PMID:21873635	ECO:0000318
miR-148a-3p	Cdc25b	involved_in	G2/M transition of mitotic cell cycle	GO:0000086	PMID:21873635	ECO:0000318
miR-148a-3p	E2f3	involved_in	cell cycle	GO:0007049	GO_REF:0000043	ECO:0000322
miR-150-5p	Ptpn6	acts_upstream_of_or_within	abortive mitotic cell cycle	GO:0033277	PMID:23509158	ECO:0000315
miR-150-5p	Ercc4	involved_in	resolution of meiotic recombination intermediates	GO:0000712	PMID:21873635	ECO:0000318
miR-150-5p	Kpnb1	acts_upstream_of_or_within	mitotic metaphase plate congression	GO:0007080	GO_REF:0000096	ECO:0000266
miR-150-5p	Mlh3	acts_upstream_of_or_within	male meiotic nuclear division	GO:0007140	PMID:15467367	ECO:0000315
miR-150-5p	Cdc14b	involved_in	mitotic cell cycle	GO:0000278	PMID:21873635	ECO:0000318
miR-150-5p	Apc	involved_in	cell cycle arrest	GO:0007050	GO_REF:0000002	ECO:0000256
miR-150-5p	Vcp	involved_in	mitotic spindle disassembly	GO:0051228	PMID:21873635	ECO:0000318
miR-150-5p	Cdc6	involved_in	mitotic cell cycle	GO:0000278	GO_REF:0000107	ECO:0000265
miR-150-5p	Chek2	involved_in	mitotic spindle assembly	GO:0090307	GO_REF:0000107	ECO:0000265
miR-150-5p	Pura	involved_in	mitotic cell cycle checkpoint	GO:0007093	PMID:10597240	ECO:0000303
miR-150-5p	Mau2	involved_in	mitotic sister chromatid cohesion	GO:0007064	GO_REF:0000002	ECO:0000256
miR-150-5p	Hnrnpu	involved_in	cell cycle	GO:0007049	GO_REF:0000043	ECO:0000322
miR-150-5p	Kctd11	involved_in	cell cycle	GO:0007049	GO_REF:0000043	ECO:0000322
miR-153-3p	Atf2	involved_in	intra-S DNA damage checkpoint	GO:0031573	GO_REF:0000024	ECO:0000250
miR-153-3p	Cltc	involved_in	mitotic cell cycle	GO:0000278	PMID:21873635	ECO:0000318
miR-153-3p	Ppp3ca	acts_upstream_of_or_within	G1/S transition of mitotic cell cycle	GO:0000082	PMID:12660151	ECO:0000315
miR-153-3p	Ccnd2	involved_in	mitotic cell cycle phase transition	GO:0044772	PMID:21873635	ECO:0000318
miR-153-3p	Rps6kb1	involved_in	cell cycle	GO:0007049	GO_REF:0000043	ECO:0000322
miR-153-3p	Apc	involved_in	cell cycle arrest	GO:0007050	GO_REF:0000002	ECO:0000256
miR-153-3p	Chmp4c	involved_in	mitotic cytokinesis checkpoint	GO:0044878	GO_REF:0000024	ECO:0000250
miR-153-3p	Pura	involved_in	mitotic cell cycle checkpoint	GO:0007093	PMID:10597240	ECO:0000303
miR-153-3p	Plcb1	involved_in	G2/M transition of mitotic cell cycle	GO:0000086	PMID:19028838	ECO:0000314
miR-153-3p	Gnai3	involved_in	cell cycle	GO:0007049	GO_REF:0000043	ECO:0000322
miR-153-3p	Src	involved_in	cell cycle	GO:0007049	GO_REF:0000043	ECO:0000322
miR-153-3p	Rttn	involved_in	centriole replication	GO:0007099	PMID:21873635	ECO:0000318
miR-153-3p	Sass6	involved_in	cell cycle	GO:0007049	GO_REF:0000043	ECO:0000323
miR-153-3p	Top2b	involved_in	sister chromatid segregation	GO:0000819	PMID:21873635	ECO:0000318
miR-153-3p	Rabgap1	involved_in	cell cycle	GO:0007049	GO_REF:0000043	ECO:0000322
miR-153-3p	Tnks	involved_in	spindle assembly	GO:0051225	GO_REF:0000002	ECO:0000256
miR-153-3p	Uhrf2	involved_in	cell cycle	GO:0007049	GO_REF:0000043	ECO:0000322
miR-154-5p	Taok1	involved_in	mitotic G2 DNA damage checkpoint	GO:0007095	GO_REF:0000107	ECO:0000265
miR-154-5p	Vps4b	involved_in	cell cycle	GO:0007049	GO_REF:0000043	ECO:0000322
miR-154-5p	Lin9	involved_in	cell cycle	GO:0007049	GO_REF:0000043	ECO:0000322
miR-196b-5p	Taok1	involved_in	mitotic G2 DNA damage checkpoint	GO:0007095	GO_REF:0000107	ECO:0000265
miR-196b-5p	Rcc2	involved_in	cell cycle	GO:0007049	GO_REF:0000043	ECO:0000322
miR-196b-5p	Birc6	involved_in	cell cycle	GO:0007049	GO_REF:0000043	ECO:0000322
miR-196b-5p	Ccnd2	involved_in	mitotic cell cycle phase transition	GO:0044772	PMID:21873635	ECO:0000318
miR-196b-5p	Prdm5	involved_in	mitotic cell cycle	GO:0000278	GO_REF:0000024	ECO:0000250
miR-196b-5p	Uhrf2	involved_in	cell cycle	GO:0007049	GO_REF:0000043	ECO:0000322
miR-196b-5p	Fbxl6	involved_in	G2/M transition of mitotic cell cycle	GO:0000086	PMID:21873635	ECO:0000318
miR-196b-5p	Foxm1	involved_in	G2/M transition of mitotic cell cycle	GO:0000086	GO_REF:0000002	ECO:0000256
miR-196b-5p	Limk2	involved_in	astral microtubule organization	GO:0030953	GO_REF:0000024	ECO:0000250
miR-204-5p	Aurkb	involved_in	mitotic spindle organization	GO:0007052	PMID:21873635	ECO:0000318
miR-204-5p	Taok1	involved_in	mitotic G2 DNA damage checkpoint	GO:0007095	GO_REF:0000107	ECO:0000265
miR-204-5p	Brd4	involved_in	regulation of transcription involved in G1/S transition of mitotic cell cycle	GO:0000083	GO_REF:0000107	ECO:0000265
miR-204-5p	Atf2	involved_in	intra-S DNA damage checkpoint	GO:0031573	GO_REF:0000024	ECO:0000250
miR-204-5p	Smc2	involved_in	cell cycle	GO:0007049	GO_REF:0000043	ECO:0000322
miR-204-5p	Camk1	involved_in	cell cycle	GO:0007049	GO_REF:0000043	ECO:0000322
miR-204-5p	Rad21	involved_in	sister chromatid cohesion	GO:0007062	GO_REF:0000002	ECO:0000256
miR-204-5p	Dmtf1	involved_in	cell cycle	GO:0007049	GO_REF:0000043	ECO:0000322
miR-204-5p	Poc5	involved_in	cell cycle	GO:0007049	GO_REF:0000043	ECO:0000322
miR-204-5p	Apc	involved_in	cell cycle arrest	GO:0007050	GO_REF:0000002	ECO:0000256
miR-204-5p	Xrn1	involved_in	meiotic cell cycle	GO:0051321	PMID:9218715	ECO:0000303
miR-204-5p	Zfhx3	involved_in	cell cycle arrest	GO:0007050	GO_REF:0000107	ECO:0000265
miR-204-5p	Ncapd2	involved_in	mitotic cell cycle	GO:0000278	GO_REF:0000002	ECO:0000256
miR-204-5p	Pura	involved_in	mitotic cell cycle checkpoint	GO:0007093	PMID:10597240	ECO:0000303
miR-204-5p	Birc6	involved_in	cell cycle	GO:0007049	GO_REF:0000043	ECO:0000322
miR-204-5p	Chd3	acts_upstream_of_or_within	spindle organization	GO:0007051	GO_REF:0000096	ECO:0000266
miR-204-5p	Cdc25b	involved_in	G2/M transition of mitotic cell cycle	GO:0000086	PMID:21873635	ECO:0000318
miR-204-5p	Khdrbs1	involved_in	cell cycle	GO:0007049	GO_REF:0000043	ECO:0000322
miR-208a-3p	Chtf8	involved_in	mitotic sister chromatid cohesion	GO:0007064	GO_REF:0000002	ECO:0000256
miR-208a-3p	Cdc6	involved_in	mitotic cell cycle	GO:0000278	GO_REF:0000107	ECO:0000265
miR-208a-3p	Atf2	involved_in	intra-S DNA damage checkpoint	GO:0031573	GO_REF:0000024	ECO:0000250
miR-208a-3p	Ptpn6	acts_upstream_of_or_within	abortive mitotic cell cycle	GO:0033277	PMID:23509158	ECO:0000315
miR-208a-3p	Ppp3ca	acts_upstream_of_or_within	G1/S transition of mitotic cell cycle	GO:0000082	PMID:12660151	ECO:0000315
miR-208a-3p	Cdk14	involved_in	regulation of transcription involved in G1/S transition of mitotic cell cycle	GO:0000083	PMID:21873635	ECO:0000318
miR-208a-3p	Myh10	acts_upstream_of_or_within	mitotic cytokinesis	GO:0000281	PMID:12893741	ECO:0000315
miR-208a-3p	Ccnd1	involved_in	mitotic cell cycle phase transition	GO:0044772	PMID:21873635	ECO:0000318
miR-208a-3p	Apc	involved_in	cell cycle arrest	GO:0007050	GO_REF:0000002	ECO:0000256
miR-208a-3p	Wtap	involved_in	cell cycle	GO:0007049	GO_REF:0000043	ECO:0000322
miR-208a-5p	Cltc	involved_in	mitotic cell cycle	GO:0000278	PMID:21873635	ECO:0000318
miR-223-3p	Pds5b	involved_in	mitotic sister chromatid cohesion	GO:0007064	GO_REF:0000002	ECO:0000256
miR-223-3p	Rps6kb1	involved_in	cell cycle	GO:0007049	GO_REF:0000043	ECO:0000322
miR-223-3p	Uhmk1	involved_in	cell cycle arrest	GO:0007050	GO_REF:0000024	ECO:0000250
miR-223-3p	Zfhx3	involved_in	cell cycle arrest	GO:0007050	GO_REF:0000107	ECO:0000265
miR-223-3p	Ccne1	involved_in	G1/S transition of mitotic cell cycle	GO:0000082	GO_REF:0000002	ECO:0000256
miR-223-3p	Cep120	involved_in	centrosome cycle	GO:0007098	PMID:21873635	ECO:0000318
miR-223-3p	Pura	involved_in	mitotic cell cycle checkpoint	GO:0007093	PMID:10597240	ECO:0000303
miR-223-3p	Mybl1	involved_in	mitotic cell cycle	GO:0000278	PMID:21873635	ECO:0000318
miR-223-3p	Rabgap1	involved_in	cell cycle	GO:0007049	GO_REF:0000043	ECO:0000322
miR-223-3p	Xpc	acts_upstream_of_or_within	intra-S DNA damage checkpoint	GO:0031573	PMID:15533840	ECO:0000316
miR-223-3p	Myh10	acts_upstream_of_or_within	mitotic cytokinesis	GO:0000281	PMID:12893741	ECO:0000315
miR-223-3p	Wdr62	involved_in	centriole replication	GO:0007099	GO_REF:0000107	ECO:0000265
miR-223-3p	Cep68	involved_in	centrosome cycle	GO:0007098	GO_REF:0000024	ECO:0000250
miR-329-5p	Ptpn11	acts_upstream_of_or_within	abortive mitotic cell cycle	GO:0033277	PMID:23509158	ECO:0000315
miR-330-5p	Brd4	involved_in	regulation of transcription involved in G1/S transition of mitotic cell cycle	GO:0000083	GO_REF:0000107	ECO:0000265
miR-330-5p	Clgn	involved_in	meiotic cell cycle	GO:0051321	GO_REF:0000043	ECO:0000322
miR-330-5p	Tubgcp6	involved_in	mitotic cell cycle	GO:0000278	PMID:21873635	ECO:0000318
miR-330-5p	Ncor1	involved_in	spindle assembly	GO:0051225	GO_REF:0000107	ECO:0000265
miR-330-5p	Usp22	involved_in	cell cycle	GO:0007049	GO_REF:0000043	ECO:0000322
miR-330-5p	Csnk2a1	involved_in	cell cycle	GO:0007049	GO_REF:0000043	ECO:0000322
miR-330-5p	Ehmt2	acts_upstream_of_or_within	synaptonemal complex assembly	GO:0007130	PMID:17599069	ECO:0000315
miR-335-3p	Eid1	involved_in	cell cycle	GO:0007049	GO_REF:0000043	ECO:0000322
miR-335-3p	Cdc23	involved_in	cell cycle	GO:0007049	GO_REF:0000043	ECO:0000323
miR-335-5p	Numa1	involved_in	establishment of mitotic spindle orientation	GO:0000132	PMID:21873635	ECO:0000318
miR-335-5p	Evi5	involved_in	cell cycle	GO:0007049	GO_REF:0000043	ECO:0000322
miR-335-5p	Ran	involved_in	mitotic sister chromatid segregation	GO:0000070	GO_REF:0000024	ECO:0000250
miR-335-5p	Rassf2	involved_in	cell cycle	GO:0007049	GO_REF:0000043	ECO:0000322
miR-335-5p	Txnl4a	involved_in	cell cycle	GO:0007049	GO_REF:0000043	ECO:0000322
miR-335-5p	Cul4b	involved_in	cell cycle	GO:0007049	GO_REF:0000043	ECO:0000322
miR-335-5p	Chfr	involved_in	mitotic cell cycle checkpoint	GO:0007093	PMID:21873635	ECO:0000318
miR-337-3p	Txnl4a	involved_in	cell cycle	GO:0007049	GO_REF:0000043	ECO:0000322
miR-338-3p	Atf2	involved_in	intra-S DNA damage checkpoint	GO:0031573	GO_REF:0000024	ECO:0000250
miR-338-3p	Mau2	involved_in	mitotic sister chromatid cohesion	GO:0007064	GO_REF:0000002	ECO:0000256
miR-338-3p	Snx18	involved_in	mitotic cell cycle	GO:0000278	GO_REF:0000002	ECO:0000256
miR-338-3p	Actr2	acts_upstream_of_or_within	meiotic chromosome movement towards spindle pole	GO:0016344	PMID:23439682	ECO:0000316
miR-338-3p	Ccnd1	involved_in	mitotic cell cycle phase transition	GO:0044772	PMID:21873635	ECO:0000318
miR-338-3p	Taf1	involved_in	cell cycle	GO:0007049	GO_REF:0000043	ECO:0000323
miR-338-3p	Xrn1	involved_in	meiotic cell cycle	GO:0051321	PMID:9218715	ECO:0000303
miR-338-3p	Trp63	involved_in	cell cycle	GO:0007049	GO_REF:0000043	ECO:0000323
miR-340-5p	Evi5	involved_in	cell cycle	GO:0007049	GO_REF:0000043	ECO:0000322
miR-340-5p	Pds5b	involved_in	mitotic sister chromatid cohesion	GO:0007064	GO_REF:0000002	ECO:0000256
miR-340-5p	Rif1	involved_in	cell cycle	GO:0007049	GO_REF:0000043	ECO:0000323
miR-340-5p	Cdc123	involved_in	cell cycle	GO:0007049	GO_REF:0000043	ECO:0000322
miR-340-5p	Nek4	involved_in	mitotic cell cycle	GO:0000278	GO_REF:0000107	ECO:0000265
miR-340-5p	Blcap	involved_in	cell cycle	GO:0007049	GO_REF:0000043	ECO:0000322
miR-340-5p	Brsk2	involved_in	cell cycle	GO:0007049	GO_REF:0000043	ECO:0000322
miR-340-5p	Myh10	acts_upstream_of_or_within	mitotic cytokinesis	GO:0000281	PMID:12893741	ECO:0000315
miR-340-5p	Tipin	involved_in	cell cycle	GO:0007049	GO_REF:0000043	ECO:0000323
miR-340-5p	Dbf4	involved_in	cell cycle	GO:0007049	GO_REF:0000043	ECO:0000322
miR-340-5p	Ssx2ip	involved_in	centrosome cycle	GO:0007098	GO_REF:0000024	ECO:0000250
miR-340-5p	Hus1	involved_in	intra-S DNA damage checkpoint	GO:0031573	PMID:21873635	ECO:0000318
miR-340-5p	Uba3	involved_in	cell cycle	GO:0007049	GO_REF:0000043	ECO:0000322
miR-340-5p	Ckap5	involved_in	mitotic spindle organization	GO:0007052	PMID:21873635	ECO:0000318
miR-340-5p	Spire1	involved_in	establishment of meiotic spindle localization	GO:0051295	GO_REF:0000107	ECO:0000265
miR-340-5p	Arf6	involved_in	cell cycle	GO:0007049	GO_REF:0000043	ECO:0000322
miR-340-5p	Sirt7	involved_in	homologous chromosome pairing at meiosis	GO:0007129	PMID:31256246	ECO:0000315
miR-340-5p	Anln	involved_in	mitotic cytokinesis	GO:0000281	PMID:21873635	ECO:0000318
miR-340-5p	Sun1	involved_in	meiotic attachment of telomere to nuclear envelope	GO:0070197	PMID:24586178	ECO:0000315
miR-340-5p	Snx9	involved_in	mitotic cell cycle	GO:0000278	GO_REF:0000002	ECO:0000256
miR-340-5p	Skp2	involved_in	G2/M transition of mitotic cell cycle	GO:0000086	PMID:21873635	ECO:0000318
miR-340-5p	Anapc11	involved_in	cell cycle	GO:0007049	GO_REF:0000043	ECO:0000322
miR-340-5p	Rassf2	involved_in	cell cycle	GO:0007049	GO_REF:0000043	ECO:0000322
miR-340-5p	Banp	involved_in	cell cycle	GO:0007049	GO_REF:0000043	ECO:0000323
miR-340-5p	Cltc	involved_in	mitotic cell cycle	GO:0000278	PMID:21873635	ECO:0000318
miR-340-5p	Ppp3ca	acts_upstream_of_or_within	G1/S transition of mitotic cell cycle	GO:0000082	PMID:12660151	ECO:0000315
miR-340-5p	Rps6kb1	involved_in	cell cycle	GO:0007049	GO_REF:0000043	ECO:0000322
miR-340-5p	Cdc14b	involved_in	mitotic cell cycle	GO:0000278	PMID:21873635	ECO:0000318
miR-340-5p	Cit	involved_in	mitotic cytokinesis	GO:0000281	GO_REF:0000002	ECO:0000256
miR-340-5p	Npm1	acts_upstream_of_or_within	centrosome cycle	GO:0007098	GO_REF:0000096	ECO:0000266
miR-340-5p	Pdik1l	involved_in	meiotic cell cycle	GO:0051321	PMID:21873635	ECO:0000318
miR-340-5p	Cep120	involved_in	centrosome cycle	GO:0007098	PMID:21873635	ECO:0000318
miR-340-5p	Pura	involved_in	mitotic cell cycle checkpoint	GO:0007093	PMID:10597240	ECO:0000303
miR-340-5p	Cinp	involved_in	cell cycle	GO:0007049	GO_REF:0000043	ECO:0000322
miR-340-5p	Hnrnpu	involved_in	cell cycle	GO:0007049	GO_REF:0000043	ECO:0000322
miR-340-5p	Dscc1	involved_in	mitotic sister chromatid cohesion	GO:0007064	GO_REF:0000002	ECO:0000256
miR-340-5p	Eid1	involved_in	cell cycle	GO:0007049	GO_REF:0000043	ECO:0000322
miR-340-5p	Smc5	involved_in	sister chromatid cohesion	GO:0007062	GO_REF:0000002	ECO:0000256
miR-340-5p	Msh2	involved_in	cell cycle	GO:0007049	GO_REF:0000043	ECO:0000322
miR-340-5p	Ern1	involved_in	cell cycle arrest	GO:0007050	PMID:11146108	ECO:0000314
miR-340-5p	Plk1	involved_in	mitotic cell cycle	GO:0000278	PMID:21873635	ECO:0000318
miR-340-5p	Smc3	involved_in	meiotic cell cycle	GO:0051321	GO_REF:0000043	ECO:0000323
miR-340-5p	Lrrcc1	involved_in	cell cycle	GO:0007049	GO_REF:0000043	ECO:0000322
miR-340-5p	Atf2	involved_in	intra-S DNA damage checkpoint	GO:0031573	GO_REF:0000024	ECO:0000250
miR-340-5p	Smarcad1	involved_in	chromosome separation	GO:0051304	GO_REF:0000024	ECO:0000250
miR-340-5p	Mlh3	acts_upstream_of_or_within	male meiotic nuclear division	GO:0007140	PMID:15467367	ECO:0000315
miR-340-5p	Senp5	involved_in	cell cycle	GO:0007049	GO_REF:0000043	ECO:0000322
miR-340-5p	Xrn1	involved_in	meiotic cell cycle	GO:0051321	PMID:9218715	ECO:0000303
miR-340-5p	Chfr	involved_in	mitotic cell cycle checkpoint	GO:0007093	PMID:21873635	ECO:0000318
miR-340-5p	Ahr	involved_in	cell cycle	GO:0007049	GO_REF:0000043	ECO:0000322
miR-340-5p	Ncapg2	involved_in	mitotic sister chromatid segregation	GO:0000070	PMID:21873635	ECO:0000318
miR-340-5p	Stk35	involved_in	meiotic cell cycle	GO:0051321	PMID:21873635	ECO:0000318
miR-340-5p	Ncor1	involved_in	spindle assembly	GO:0051225	GO_REF:0000107	ECO:0000265
miR-340-5p	Tnks	involved_in	spindle assembly	GO:0051225	GO_REF:0000002	ECO:0000256
miR-340-5p	Actr2	acts_upstream_of_or_within	meiotic chromosome movement towards spindle pole	GO:0016344	PMID:23439682	ECO:0000316
miR-340-5p	Rint1	involved_in	cell cycle	GO:0007049	GO_REF:0000043	ECO:0000322
miR-370-3p	Usp37	involved_in	cell cycle	GO:0007049	GO_REF:0000043	ECO:0000323
miR-370-3p	Ino80	involved_in	cell cycle	GO:0007049	GO_REF:0000043	ECO:0000322
miR-370-3p	Atf2	involved_in	intra-S DNA damage checkpoint	GO:0031573	GO_REF:0000024	ECO:0000250
miR-370-3p	Hjurp	involved_in	cell cycle	GO:0007049	GO_REF:0000043	ECO:0000322
miR-370-3p	Usp39	involved_in	cell cycle	GO:0007049	GO_REF:0000043	ECO:0000322
miR-370-3p	Cit	involved_in	mitotic cytokinesis	GO:0000281	GO_REF:0000002	ECO:0000256
miR-370-3p	Wnt10b	acts_upstream_of_or_within	cell cycle arrest	GO:0007050	PMID:19056892	ECO:0000314
miR-370-3p	Mnat1	involved_in	cell cycle	GO:0007049	GO_REF:0000043	ECO:0000322
miR-370-3p	Katnb1	involved_in	cell cycle	GO:0007049	GO_REF:0000043	ECO:0000322
miR-370-3p	Chtf8	involved_in	mitotic sister chromatid cohesion	GO:0007064	GO_REF:0000002	ECO:0000256
miR-370-3p	Cdc6	involved_in	mitotic cell cycle	GO:0000278	GO_REF:0000107	ECO:0000265
miR-376c-3p	Anln	involved_in	mitotic cytokinesis	GO:0000281	PMID:21873635	ECO:0000318
miR-376c-3p	Cdk5rap2	involved_in	establishment of mitotic spindle orientation	GO:0000132	PMID:21873635	ECO:0000318
miR-376c-3p	Brd4	involved_in	regulation of transcription involved in G1/S transition of mitotic cell cycle	GO:0000083	GO_REF:0000107	ECO:0000265
miR-376c-3p	Pura	involved_in	mitotic cell cycle checkpoint	GO:0007093	PMID:10597240	ECO:0000303
miR-376c-3p	Sdccag8	involved_in	centrosome cycle	GO:0007098	GO_REF:0000002	ECO:0000256
miR-376c-3p	Snx18	involved_in	mitotic cell cycle	GO:0000278	GO_REF:0000002	ECO:0000256
miR-376c-3p	Sass6	involved_in	cell cycle	GO:0007049	GO_REF:0000043	ECO:0000323
miR-378a-3p	Chtf8	involved_in	mitotic sister chromatid cohesion	GO:0007064	GO_REF:0000002	ECO:0000256
miR-378a-3p	Tubgcp4	involved_in	mitotic cell cycle	GO:0000278	PMID:21873635	ECO:0000318
miR-378a-3p	Tlk2	involved_in	cell cycle	GO:0007049	GO_REF:0000043	ECO:0000322
miR-378a-3p	Skp2	involved_in	G2/M transition of mitotic cell cycle	GO:0000086	PMID:21873635	ECO:0000318
miR-378a-3p	Cdc14b	involved_in	mitotic cell cycle	GO:0000278	PMID:21873635	ECO:0000318
miR-378a-3p	Nek4	involved_in	mitotic cell cycle	GO:0000278	GO_REF:0000107	ECO:0000265
miR-378c	Chtf8	involved_in	mitotic sister chromatid cohesion	GO:0007064	GO_REF:0000002	ECO:0000256
miR-378c	Tubgcp4	involved_in	mitotic cell cycle	GO:0000278	PMID:21873635	ECO:0000318
miR-378c	Tlk2	involved_in	cell cycle	GO:0007049	GO_REF:0000043	ECO:0000322
miR-378c	Skp2	involved_in	G2/M transition of mitotic cell cycle	GO:0000086	PMID:21873635	ECO:0000318
miR-378c	Cdc14b	involved_in	mitotic cell cycle	GO:0000278	PMID:21873635	ECO:0000318
miR-378c	Nek4	involved_in	mitotic cell cycle	GO:0000278	GO_REF:0000107	ECO:0000265
miR-378d	Csnk2a1	involved_in	cell cycle	GO:0007049	GO_REF:0000043	ECO:0000322
miR-434-3p	Prc1	involved_in	mitotic spindle midzone assembly	GO:0051256	PMID:21873635	ECO:0000318
miR-466l-5p	Prkcd	involved_in	cell cycle	GO:0007049	GO_REF:0000043	ECO:0000322
miR-466l-5p	Pura	involved_in	mitotic cell cycle checkpoint	GO:0007093	PMID:10597240	ECO:0000303
miR-466l-5p	Plcb1	involved_in	G2/M transition of mitotic cell cycle	GO:0000086	PMID:19028838	ECO:0000314
miR-466l-5p	Rabgap1	involved_in	cell cycle	GO:0007049	GO_REF:0000043	ECO:0000322
miR-466l-5p	Rassf2	involved_in	cell cycle	GO:0007049	GO_REF:0000043	ECO:0000322
miR-466l-5p	Htt	involved_in	establishment of mitotic spindle orientation	GO:0000132	GO_REF:0000107	ECO:0000265
miR-466l-5p	Ccna2	involved_in	mitotic cell cycle phase transition	GO:0044772	PMID:21873635	ECO:0000318
miR-466l-5p	Zfhx3	involved_in	cell cycle arrest	GO:0007050	GO_REF:0000107	ECO:0000265
miR-486b-5p	Stk35	involved_in	meiotic cell cycle	GO:0051321	PMID:21873635	ECO:0000318
miR-486b-5p	Itgb3bp	involved_in	cell cycle	GO:0007049	GO_REF:0000043	ECO:0000322
miR-488-3p	Pura	involved_in	mitotic cell cycle checkpoint	GO:0007093	PMID:10597240	ECO:0000303
miR-488-3p	Kif18a	involved_in	mitotic sister chromatid segregation	GO:0000070	PMID:21873635	ECO:0000318
miR-488-3p	Csnk2a1	involved_in	cell cycle	GO:0007049	GO_REF:0000043	ECO:0000322
miR-488-3p	Zfyve26	involved_in	mitotic cytokinesis	GO:0000281	GO_REF:0000002	ECO:0000256
miR-488-3p	Mnat1	involved_in	cell cycle	GO:0007049	GO_REF:0000043	ECO:0000322
miR-488-3p	Zfhx3	involved_in	cell cycle arrest	GO:0007050	GO_REF:0000107	ECO:0000265
miR-488-3p	Exd1	involved_in	meiotic cell cycle	GO:0051321	GO_REF:0000043	ECO:0000322
miR-490-3p	Usp37	involved_in	cell cycle	GO:0007049	GO_REF:0000043	ECO:0000323
miR-490-3p	Kpnb1	acts_upstream_of_or_within	mitotic metaphase plate congression	GO:0007080	GO_REF:0000096	ECO:0000266
miR-490-3p	Cdk5rap3	involved_in	mitotic G2 DNA damage checkpoint	GO:0007095	GO_REF:0000024	ECO:0000250
miR-490-3p	Npm1	acts_upstream_of_or_within	centrosome cycle	GO:0007098	GO_REF:0000096	ECO:0000266
miR-490-3p	Zfhx3	involved_in	cell cycle arrest	GO:0007050	GO_REF:0000107	ECO:0000265
miR-499-5p	Cdc27	involved_in	metaphase/anaphase transition of mitotic cell cycle	GO:0007091	PMID:21873635	ECO:0000318
miR-499-5p	Atf2	involved_in	intra-S DNA damage checkpoint	GO:0031573	GO_REF:0000024	ECO:0000250
miR-499-5p	Ppp3ca	acts_upstream_of_or_within	G1/S transition of mitotic cell cycle	GO:0000082	PMID:12660151	ECO:0000315
miR-499-5p	Cdk14	involved_in	regulation of transcription involved in G1/S transition of mitotic cell cycle	GO:0000083	PMID:21873635	ECO:0000318
miR-499-5p	Ccnd1	involved_in	mitotic cell cycle phase transition	GO:0044772	PMID:21873635	ECO:0000318
miR-499-5p	Apc	involved_in	cell cycle arrest	GO:0007050	GO_REF:0000002	ECO:0000256
miR-499-5p	Xrn1	involved_in	meiotic cell cycle	GO:0051321	PMID:9218715	ECO:0000303
miR-499-5p	Wtap	involved_in	cell cycle	GO:0007049	GO_REF:0000043	ECO:0000322
miR-499-5p	Chtf8	involved_in	mitotic sister chromatid cohesion	GO:0007064	GO_REF:0000002	ECO:0000256
miR-499-5p	Cdc6	involved_in	mitotic cell cycle	GO:0000278	GO_REF:0000107	ECO:0000265
miR-499-5p	Pura	involved_in	mitotic cell cycle checkpoint	GO:0007093	PMID:10597240	ECO:0000303
miR-499-5p	Gnai3	involved_in	cell cycle	GO:0007049	GO_REF:0000043	ECO:0000322
miR-499-5p	Wdhd1	involved_in	mitotic cell cycle	GO:0000278	PMID:21873635	ECO:0000318
miR-499-5p	Myh10	acts_upstream_of_or_within	mitotic cytokinesis	GO:0000281	PMID:12893741	ECO:0000315
miR-504-5p	Kif3a	involved_in	centriole-centriole cohesion	GO:0010457	PMID:23386061	ECO:0000315
miR-504-5p	Bora	involved_in	cell cycle	GO:0007049	GO_REF:0000043	ECO:0000323
miR-511-3p	Prkcd	involved_in	cell cycle	GO:0007049	GO_REF:0000043	ECO:0000322
miR-511-3p	Rabgap1	involved_in	cell cycle	GO:0007049	GO_REF:0000043	ECO:0000322
miR-511-3p	Htt	involved_in	establishment of mitotic spindle orientation	GO:0000132	GO_REF:0000107	ECO:0000265
miR-511-3p	Zfhx3	involved_in	cell cycle arrest	GO:0007050	GO_REF:0000107	ECO:0000265
miR-511-5p	Mbd4	acts_upstream_of_or_within	mitotic G2 DNA damage checkpoint	GO:0007095	PMID:14614141	ECO:0000315
miR-668-3p	Usp37	involved_in	cell cycle	GO:0007049	GO_REF:0000043	ECO:0000323
miR-668-3p	Cdk5rap3	involved_in	mitotic G2 DNA damage checkpoint	GO:0007095	GO_REF:0000024	ECO:0000250
miR-668-3p	Myh10	acts_upstream_of_or_within	mitotic cytokinesis	GO:0000281	PMID:12893741	ECO:0000315
miR-874-3p	Cdc23	involved_in	cell cycle	GO:0007049	GO_REF:0000043	ECO:0000323
miR-874-3p	Khdrbs1	involved_in	cell cycle	GO:0007049	GO_REF:0000043	ECO:0000322
miR-874-3p	Usp8	involved_in	mitotic cytokinesis	GO:0000281	GO_REF:0000107	ECO:0000265
miR-874-3p	Ppp1ca	involved_in	cell cycle	GO:0007049	GO_REF:0000043	ECO:0000322
miR-874-3p	Lin9	involved_in	cell cycle	GO:0007049	GO_REF:0000043	ECO:0000322
miR-874-3p	Dctn1	involved_in	cell cycle	GO:0007049	GO_REF:0000043	ECO:0000323
miR-874-3p	Csnk2a1	involved_in	cell cycle	GO:0007049	GO_REF:0000043	ECO:0000322
miR-3472	Eid1	involved_in	cell cycle	GO:0007049	GO_REF:0000043	ECO:0000322
