# Supplementary material for: In vitro CSC-derived cardiomyocytes exhibit the typical microRNA-mRNA blueprint of endogenous cardiomyocytes
Source: Commun Biol. 2021 Sep 30;4:1146. doi: 10.1038/s42003-021-02677-y (PMC8484596; doi:10.1038/s42003-021-02677-y)
Supplement: Supplementary file 13 — Supplementary Data 11 [file 42003_2021_2677_MOESM13_ESM.xls]

## Sheet: Figure_1h
Source Data for Figure 1h
Symbol	Base	Diff 1	Diff 1	Diff 1
Brachyury T	1	0.109375	0.130357	0.100254
Mef2c	1	2.86662	3.189	2.25376
Gata4	1	2.69855	3.01377	2.10284
Nkx2-5	1	6.14425	5.9742	7.82013
Hand2	1	5.28029	4.8124	6.55701
Myh6	1	6.57417	8.00532	6.09953
Myh7	1	22.0166	19.4579	26.3308
Cnn1	1	5.01018	4.00233	3.08163
Tnnt2	1	9.19513	10.5425	8.10038
Acta2	1	6.1511	8.03251	5.32847
Actc1	1	14.3838	16.0629	11.3038

## Sheet: Figure_2
Source Data for Figure 2
	iCMs			E11.5 Heart			neoCMs			aCMs
Nkx2.5	1.03547	1.12126	1.40915	0.01541	0.015943	0.009789	0.057313	0.068455	0.047233	0.596668	0.706455	0.476225
Mef2c	0.0019	0.002265	0.001596	0.003933	0.004351	0.00507	0.024097	0.028426	0.018995	0.004289	0.005254	0.003645
Gata4	0.086297	0.09996	0.07286	0.015517	0.016787	0.019967	0.028656	0.036946	0.022532	0.045753	0.039546	0.052369
Tbx5	0.000573	0.000451	0.000692	0.008287	0.011678	0.009853	0.0005971	0.00042578	0.0004498	0.009131	0.008263	0.010611
Hand2	0.008144	0.009144	0.006144	0.004115	0.005058	0.003924	0.003657	0.004023	0.002675	0.007264	0.009366	0.006647
Myl2	0.22727	0.167286	0.183711	0.250868	0.271537	0.189434	2.73208	3.39064	2.30974	2.82843	2.03734	3.05121
Myo6	0.003285	0.004179	0.002894	0.00099	0.001109	0.00084	0.000943	0.001001	0.000703	0.057912	0.078877	0.060358
Myo7	0.018736	0.026866	0.022983	0.061426	0.081379	0.059543	0.228458	0.281215	0.198225	0.003696	0.00421	0.005077
Actc1	0.651231	0.232487	0.601235	0.510506	0.670053	0.493268	1.70527	2.269	2.25501	5.37029	6.59827	7.34367
Tnnt2	0.119239	0.140958	0.170638	0.063153	0.082236	0.069045	1.02101	1.20231	1.38374	1.84038	2.00436	2.50354
Tnnt3	0.002125	0.002906	0.002703	0.000973	0.001116	0.000743	5.66e-05	6.28e-05	4.08e-05	6.7e-05	8.34e-05	5.71e-05
Atp2a	0.203768	0.290034	0.214849	0.066293	0.085043	0.061545	0.244008	0.297357	0.205567	1.97931	2.29485	1.67345
Pln	0.00024	0.000298	0.000206	0.000497	0.000551	0.000437	0.007867	0.009378	0.006308	0.026737	0.027055	0.035677

## Sheet: Figure_3F
Source Data for Figure 3F
	CSCs			iCMs
Ccna2	0.043889	0.05402	0.03695	0.001036	0.001363	0.001
Rb1	0.000415	0.000358	0.000512	0.005563	0.007196	0.004223
Rbl1	0.004072	0.004925	0.003284	0.001348	0.001715	0.001072
Rbl2	0.0014	0.00115	0.00174	0.006872	0.004566	0.008244

## Sheet: Figure_7
Source data for figure 7
	CSCs			iCMs			aCMs
miR-126-3p	3.3879e-05	3.01174e-05	4.20094e-05	0.004853	0.00611	0.004322	0.08	0.110065	0.07
miR-126-5p	0.0213847	0.0258245	0.0184432	0.017644	0.022316	0.016395	0.008864	0.011497	0.008321
miR-133a-3p	1.85849e-05	1.50064e-05	2.15679e-05	0.005184	0.006608	0.007112	0.029632	0.034059	0.041112
miR-133a-5p	1.90662e-05	2.22123e-05	1.49235e-05	8.61e-05	8.94e-05	6.51e-05	0.021046	0.025536	0.029112
miR-1-3p	1.90927e-05	1.73211e-05	2.45044e-05	0.000319	0.000428	0.000322	2.43183	3.09188	2.21112
miR-1-5p	1.03202e-05	1.43317e-05	1.21995e-05	0.000254	0.000306	0.00021	0.036195	0.049337	0.039112
miR-208	4.32267e-05	4.88843e-05	3.48543e-05	2.63e-05	3.29e-05	2.32e-05	0.000625	0.000722	0.00085
miR-335-3p	1.72801e-05	1.51267e-05	2.13456e-05	0.075449	0.092992	0.066112	0.002475	0.002904	0.002113
miR-335-5p	1.60638e-05	1.70543e-05	2.19943e-05	0.078905	0.084101	0.058101	0.003358	0.003825	0.002591
miR-490	3.57728e-05	4.29977e-05	2.8812e-05	0.00033	0.000414	0.000313	0.005767	0.007582	0.005711
miR-499	2.07666e-05	2.51112e-05	2.82e-05	0.001753	0.001551	0.001984	0.306516	0.421906	0.33183
	mir-1-3p
Scrambled	2.72195e-05	3.04568e-05	2.9213e-05
CSCs + miR-1	0.0270168	0.0339945	0.0268743
CSCs + miR-1 + miR-499	0.0342619	0.03045	0.0410324
	mir-499
Scrambled	9.47838e-05	0.000100265	7.72219e-05
CSCs + miR-499	0.00944083	0.0099254	0.0126803
CSCs + miR-1 + miR-499	0.011164	0.0137821	0.010592
	Ccnd2			Cdk6						Ccna2
Scrambled	0.001848	0.002442	0.00197	0.012748	0.016534	0.012006			Scrambled	0.0214185	0.0285168	0.0220149
iCMs + miR-1	0.00045	0.000475	0.00069	0.0016	0.002012	0.0031			iCMs + miR-499	0.001913	0.002441	0.001803
	Nkx2.5			Mef2c			Gata4			Tbx5			Hand2			Myl2			Myo6			Myo7			Actc1			Tnnt2			Tnnt3			Atp2a
Scrambled	0.856273	0.757485	1.08053	0.00189972	0.00215769	0.00151257	0.0862974	0.100479	0.0683868	0.000572673	0.00213357	0.000207036	0.00814426	0.00911159	0.00610258	0.0537352	0.0642198	0.0431069	0.00328475	0.0038115	0.00260799	0.0187356	0.0214981	0.0253453	0.037342	0.041993	0.051003	0.119239	0.106212	0.151201	0.00212478	0.00240258	0.0016688	0.203768	0.280117	0.240569
iCMs + mir-1	1.55122	1.37002	1.94016	0.00734987	0.00861095	0.00640565	1.78431	2.15116	1.47237	0.00205023	0.00180934	0.00112122	0.001011	0.00089	0.00127344	0.0432166	0.0558003	0.0430346	0.0010075	0.00113499	0.00139057	0.0261456	0.0320052	0.0220465	0.047579	0.042891	0.060291	0.0979953	0.0970055	0.119023	0.00121811	0.00150345	0.00101679	0.462009	0.639634	0.510044
iCMs + mir-499	0.895673	0.997898	0.650355	0.00274088	0.00238002	0.00318094	0.0749558	0.0812004	0.0970368	0.00205023	0.00273435	0.00207031	0.000973184	0.000920043	0.00128906	0.0496321	0.0570334	0.0380044	0.00748335	0.00884355	0.00649044	0.0358399	0.0390543	0.0250743	0.055303	0.090098	0.064411	0.1011	0.14211	0.120385	0.00537613	0.00690034	0.00503445	0.269441	0.299045	0.205034
iCMs + mir-1 + mir-499	1.65233	1.81276	2.19713	0.00797666	0.00994535	0.0102954	1.86607	2.32136	1.59996	0.0112428	0.0150764	0.012123	0.00991285	0.0110947	0.00776511	0.0386069	0.0499974	0.0361055	0.0438889	0.0560031	0.0402962	0.0375938	0.0315554	0.0234421	0.074303	0.090098	0.064411	0.163232	0.120927	0.18501	0.0131846	0.0150007	0.0101257	0.476956	0.554421	0.401112

## Sheet: Figure_S1
Source data for Supplementary Figure S1
	Rb1			Rbl1			Rbl2			Ccna2
E11.5 Heart	0.000756	0.000885	0.000656	0.000751	0.000911	0.00067	0.011899	0.010901	0.015069	0.017039	0.017936	0.023345
neoCMs	0.00171212	0.00225054	0.00167904	0.000161632	0.00020175	0.00013851	0.0229558	0.0266555	0.0185232	0.0104888	0.0118335	0.013423
aCMs	0.00197354	0.001679	0.00240905	1.91805e-05	1.58347e-05	2.29422e-05	0.00210057	0.00189233	0.00263842	7.3342e-05	5.98522e-05	8.81465e-05
Symbol	Base	Diff 1	Diff 1	Diff 1	MEAN	SD	Diff 2	Diff 2	Diff 2	MEAN	SD	Diff 3	Diff 3	Diff 3	MEAN	SD
Brachyury T	1	0.109375	0.130357	0.100254	0.113328	0.015436	0.153895	0.1992	0.190937	0.181344	0.0241281	0.126484	0.100984	0.14029	0.122586	0.0199408
Mef2c	1	2.86662	3.189	2.25376	2.76979	0.47508	3.20496	3.80826	2.99876	3.33733	0.420671	2.59886	3.00387	2.01839	2.54038	0.495336
Gata4	1	2.69855	3.01377	2.10284	2.60505	0.462606	2.89104	2.08642	3.19002	2.72249	0.570779	2.19789	1.80254	2.69037	2.23027	0.444803
Nkx2-5	1	6.14425	5.9742	7.82013	6.64619	1.02021	7.39273	6.01235	8.80254	7.40254	1.39512	6.33929	7.09287	5.01399	6.14872	1.05246
Hand2	1	5.28029	4.8124	6.55701	5.5499	0.903014	5.89015	7.79096	6.00862	6.56325	1.06488	6.01944	8.00011	5.80728	6.60894	1.20945
Myh6	1	6.57417	8.00532	6.09953	6.89301	0.992094	6.10625	5.04827	7.07247	6.07566	1.01245	7.38449	9.10294	6.27704	7.58815	1.42392
Myh7	1	22.0166	19.4579	26.3308	22.6018	3.47363	27.0964	24.0635	31.0124	27.3908	3.48376	21.845	25.0816	17.0388	21.3218	4.04687
Cnn1	1	5.01018	4.00233	3.08163	4.03138	0.964605	4.89657	3.95689	5.39724	4.75023	0.731239	5.50285	6.60537	4.39071	5.49964	1.10733
Tnnt2	1	9.19513	10.5425	8.10038	9.27935	1.22325	12.9415	15.0928	10.0836	12.706	2.51289	10.5543	12.0839	8.03839	10.2256	2.04271
Acta2	1	6.1511	8.03251	5.32847	6.50403	1.38614	5.28435	6.01929	4.00284	5.10216	1.0205	5.98013	6.00201	4.32003	5.43406	0.964835
Actc1	1	14.3838	16.0629	11.3038	13.9169	2.41367	13.5035	15.0397	11.0937	13.2123	1.98905	14.0593	16.9374	11.0374	14.0114	2.9503
